# Supplementary material for: 4-Nitro-N-[(E)-thio­phen-2-yl­methyl­idene]aniline
Source: Acta Crystallogr Sect E Struct Rep Online. 2012 Jun 30;68(Pt 7):o2288. doi: 10.1107/S1600536812028346 (PMC3394067; doi:10.1107/S1600536812028346)
Supplement: Supplementary file 2 [file e-68-o2288-Isup2.hkl]

# 
# h,k,l, Fc-squared, Fo-squared, sigma(Fo-squared) and status flag 
# 
data_I
_shelx_title '  C2/c' 
_shelx_refln_list_code          4 
_shelx_F_calc_maximum      588.88 
_exptl_crystal_F_000       960.00 
_reflns_d_resolution_high  0.7682 
 
loop_ 
 _symmetry_equiv_pos_as_xyz 
 'x, y, z' 
 '-x, y, -z+1/2' 
 'x+1/2, y+1/2, z' 
 '-x+1/2, y+1/2, -z+1/2' 
 '-x, -y, -z' 
 'x, -y, z-1/2' 
 '-x+1/2, -y+1/2, -z' 
 'x+1/2, -y+1/2, z-1/2' 
 
_cell_length_a     9.2754 
_cell_length_b    11.9983 
_cell_length_c    18.4996 
_cell_angle_alpha  90.000 
_cell_angle_beta   92.772 
_cell_angle_gamma  90.000 
 
_shelx_F_squared_multiplier     1.000 
 
loop_ 
 _refln_index_h 
 _refln_index_k 
 _refln_index_l 
 _refln_F_squared_calc 
 _refln_F_squared_meas 
 _refln_F_squared_sigma 
 _refln_observed_status 
   2   0   0    14306.39    14028.99     94.16 o 
   4   0   0      512.64      517.91     22.68 o 
   6   0   0     8582.73     8974.44    133.85 o 
   8   0   0      520.87      574.24    106.45 o 
  10   0   0      149.80      141.91     58.41 o 
  12   0   0     1502.89     1534.50    214.84 o 
   1   1   0      197.38      189.26      9.46 o 
   3   1   0      297.78      249.73      9.70 o 
   5   1   0      195.87      202.46     14.25 o 
   7   1   0     1117.53     1049.02     41.94 o 
   9   1   0      314.58      368.21     63.04 o 
  11   1   0       15.28       41.37     29.37 o 
   0   2   0     2052.85     2092.22     78.81 o 
   2   2   0      944.63      970.30     18.24 o 
   4   2   0      206.28      252.40     13.23 o 
   6   2   0     2954.49     3325.09     59.28 o 
   8   2   0      164.26      168.45     24.51 o 
  10   2   0       19.15        1.47     14.66 o 
   1   3   0     1734.42     1576.47     36.10 o 
   3   3   0     2558.38     2401.32     75.20 o 
   5   3   0      916.40      838.89     26.92 o 
   7   3   0      422.36      399.96     48.11 o 
   9   3   0      722.81      763.97     68.51 o 
  11   3   0        5.94       16.26     17.51 o 
   0   4   0    10107.69    10120.79    171.35 o 
   2   4   0     9164.45     8515.61     87.58 o 
   4   4   0     5385.90     5386.60     63.97 o 
   6   4   0     1874.45     1939.00     51.27 o 
   8   4   0       15.01       -1.07     13.45 o 
  10   4   0     1066.11     1124.41     90.20 o 
   1   5   0     4084.89     4862.05     81.13 o 
   3   5   0       32.50       18.78      4.61 o 
   5   5   0      374.62      343.78     63.71 o 
   7   5   0     2148.69     2150.16     72.24 o 
   9   5   0      181.88      206.33     39.46 o 
  11   5   0      333.52      326.27     53.03 o 
   0   6   0     1116.47     1104.69     49.48 o 
   2   6   0     1174.70     1290.30     40.22 o 
   4   6   0     1720.18     1819.00     50.44 o 
   6   6   0      916.12      937.01     84.36 o 
   8   6   0      577.03      599.34     60.20 o 
  10   6   0      862.90      866.73     80.83 o 
   1   7   0     7689.65     8052.89    122.20 o 
   3   7   0      270.46      246.63     17.40 o 
   5   7   0     3407.74     3336.08    191.08 o 
   7   7   0     8034.70     8050.69    267.03 o 
   9   7   0        2.88       15.24     19.80 o 
   0   8   0     3101.89     3000.28    108.62 o 
   2   8   0     1622.89     1550.05     71.87 o 
   4   8   0      328.37      292.14     35.69 o 
   6   8   0      257.20      241.71     36.30 o 
   8   8   0        1.39      -30.75     30.75 o 
  10   8   0        4.77       29.87     23.53 o 
   1   9   0      687.45      633.34     33.69 o 
   3   9   0      832.08      806.33     39.38 o 
   5   9   0       87.85      233.28    141.18 o 
   7   9   0       47.39       89.31     32.20 o 
   9   9   0      142.04      197.44     52.98 o 
   0  10   0     6401.82     6444.56    196.49 o 
   2  10   0     4164.01     4364.03    110.54 o 
   4  10   0      550.93      557.31     51.78 o 
   6  10   0       10.93       27.58     16.59 o 
   8  10   0      151.60      240.96     53.61 o 
   1  11   0        0.84       14.90     11.32 o 
   3  11   0       14.54       -1.04     12.16 o 
   5  11   0     1106.30     1049.95    103.16 o 
   7  11   0     1327.90     1449.88    132.01 o 
   0  12   0     1545.07     1549.55    107.13 o 
   2  12   0      587.42      522.45     45.66 o 
   4  12   0      558.84      423.79     69.92 o 
   6  12   0        0.10       53.76     52.68 o 
   1  13   0      662.13      690.09     53.99 o 
   3  13   0       64.20       45.49     21.92 o 
   5  13   0       57.21       43.40     31.79 o 
   0  14   0     2636.52     2533.88    260.48 o 
   2  14   0     1062.02      937.99     83.24 o 
   4  14   0     1239.86     1231.83    100.86 o 
   1  15   0        0.97      -12.83     20.54 o 
   3  15   0       88.56       89.39     40.13 o 
 -11   1   1     1041.22     1250.61    129.42 o 
  -9   1   1     3601.63     3720.14    195.47 o 
  -7   1   1      772.17      802.83     28.39 o 
  -5   1   1     2526.64     2588.15     40.32 o 
  -3   1   1      693.15      654.61     18.33 o 
  -1   1   1      110.00      102.31      6.63 o 
   1   1   1     1562.26     1600.58     52.31 o 
   3   1   1    10347.13    10337.31     75.45 o 
   5   1   1        0.93       -0.58      4.69 o 
   7   1   1     1875.09     1930.99     70.21 o 
   9   1   1     3837.94     3967.54    171.81 o 
  11   1   1      359.76      487.55     80.24 o 
 -10   2   1      292.23      316.47     46.60 o 
  -8   2   1      887.33      985.01     56.79 o 
  -6   2   1     4538.11     4467.16    107.71 o 
  -4   2   1     3330.73     3125.87     44.43 o 
  -2   2   1    14912.68    15018.52    134.90 o 
   0   2   1     9540.13     9190.00    180.66 o 
   2   2   1     3189.32     3021.76     50.03 o 
   4   2   1     1062.85     1065.54     28.00 o 
   6   2   1     1441.36     1494.40     46.31 o 
   8   2   1     1287.53     1372.20     67.61 o 
  10   2   1       71.53       75.03     23.68 o 
 -11   3   1       31.80        6.82     16.20 o 
  -9   3   1     1849.53     1883.71    106.72 o 
  -7   3   1      995.58     1020.21     40.17 o 
  -5   3   1      492.86      384.82     44.98 o 
  -3   3   1      857.38      992.61     22.62 o 
  -1   3   1      473.58      402.54     19.18 o 
   1   3   1      895.38      867.17     30.62 o 
   3   3   1     4287.49     4317.63     65.91 o 
   5   3   1     1102.37     1166.73     32.49 o 
   7   3   1       17.30       14.57     10.07 o 
   9   3   1       50.13       23.50     26.45 o 
  11   3   1      188.57      201.09     41.07 o 
 -10   4   1       14.19       33.83     41.15 o 
  -8   4   1      347.79      324.81     33.46 o 
  -6   4   1      665.25      710.80     27.72 o 
  -4   4   1      495.55      404.20     17.16 o 
  -2   4   1      819.60      751.44     26.11 o 
   0   4   1     2412.04     2441.57     70.42 o 
   2   4   1      998.77     1021.89     38.43 o 
   4   4   1      212.23      200.24     13.43 o 
   6   4   1      337.67      344.05     24.47 o 
   8   4   1       29.36       21.41     14.78 o 
  10   4   1       80.62       79.08     21.87 o 
 -11   5   1     1989.21     2228.13    165.63 o 
  -9   5   1       10.74       16.22     13.71 o 
  -7   5   1     1427.21     1424.47     49.04 o 
  -5   5   1     8399.56     7963.36    326.32 o 
  -3   5   1      200.67      266.99     14.33 o 
  -1   5   1      502.37      593.02     28.78 o 
   1   5   1     2875.99     3126.07     60.77 o 
   3   5   1      913.15      942.39     39.88 o 
   5   5   1      444.69      370.78     27.67 o 
   7   5   1     9860.16     9975.82    148.75 o 
   9   5   1     1787.15     1822.37    108.87 o 
  11   5   1       43.56       16.95     31.89 o 
 -10   6   1        8.05       10.46     67.83 o 
  -8   6   1      623.81      567.55     73.61 o 
  -6   6   1      700.22      602.55     35.20 o 
  -4   6   1      673.53      646.36     23.22 o 
  -2   6   1        0.77       13.01      6.93 o 
   0   6   1      375.71      284.87     20.42 o 
   2   6   1     2231.22     2231.30    101.95 o 
   4   6   1      475.25      479.38     30.22 o 
   6   6   1      142.01      169.45     41.71 o 
   8   6   1      365.73      439.14     51.99 o 
  10   6   1       18.71       20.09     16.05 o 
  -9   7   1      111.39       86.21     29.84 o 
  -7   7   1      890.72      887.23     88.94 o 
  -5   7   1      120.54       89.11     14.30 o 
  -3   7   1       11.87       11.01      5.55 o 
  -1   7   1     3270.07     3879.85     93.00 o 
   1   7   1      770.11      888.33     41.02 o 
   3   7   1      275.64      275.78     23.03 o 
   5   7   1      323.95      318.20     63.71 o 
   7   7   1      754.96      733.12    122.95 o 
   9   7   1       62.28      128.23     40.12 o 
 -10   8   1       62.08      106.95     55.61 o 
  -8   8   1      420.20      465.73     72.15 o 
  -6   8   1      247.34      243.85     39.40 o 
  -4   8   1     2281.40     2004.50     66.86 o 
  -2   8   1      641.14      564.25     48.03 o 
   0   8   1       17.29       18.71      9.69 o 
   2   8   1     4994.38     4946.33     92.24 o 
   4   8   1      168.41      161.62     27.67 o 
   6   8   1     2424.09     2374.98    145.81 o 
   8   8   1      952.60      864.79     96.76 o 
  10   8   1      156.24      218.51    163.71 o 
  -9   9   1      194.14      136.80     37.12 o 
  -7   9   1     1442.11     1308.07    163.56 o 
  -5   9   1      364.27      387.22     82.25 o 
  -3   9   1      546.16      504.88     36.62 o 
  -1   9   1     1033.91     1116.40     50.97 o 
   1   9   1      878.31      865.21     40.93 o 
   3   9   1       14.64        8.84      8.03 o 
   5   9   1      603.18      555.58     65.82 o 
   7   9   1     1364.41     1438.65    123.01 o 
   9   9   1     1126.26     1184.26    191.14 o 
  -8  10   1        2.98       -1.80     22.24 o 
  -6  10   1       48.61       59.15     51.86 o 
  -4  10   1       58.66       77.60     14.94 o 
  -2  10   1     1040.70      888.49     52.24 o 
   0  10   1       14.67       15.66     11.54 o 
   2  10   1       96.74       96.05     16.80 o 
   4  10   1      708.93      646.67     80.83 o 
   6  10   1       11.98      -35.63     35.63 o 
   8  10   1       80.94      114.38     35.64 o 
  -7  11   1     1586.83     1601.41    136.31 o 
  -5  11   1       22.99       42.86     39.80 o 
  -3  11   1        0.63        6.21     14.47 o 
  -1  11   1      681.97      643.60     46.97 o 
   1  11   1      298.41      171.00     71.70 o 
   3  11   1      121.70      118.93     24.41 o 
   5  11   1      342.78      389.33     65.71 o 
   7  11   1      175.78      105.66     54.38 o 
  -6  12   1      552.81      560.28     81.02 o 
  -4  12   1     2185.24     2268.00    153.57 o 
  -2  12   1        0.76       15.15     13.83 o 
   0  12   1     1048.10     1085.36     63.01 o 
   2  12   1     3037.69     2885.98    102.26 o 
   4  12   1      405.99      487.32     72.84 o 
   6  12   1      483.23      413.28     73.02 o 
  -5  13   1      181.42      143.74     35.41 o 
  -3  13   1      103.15      102.01     23.76 o 
  -1  13   1        0.43       12.05     13.23 o 
   1  13   1      134.51      125.39     23.12 o 
   3  13   1       42.29       29.73     28.76 o 
   5  13   1      616.53      659.41     91.74 o 
  -4  14   1       14.23       64.63     32.79 o 
  -2  14   1      239.84      237.93     62.10 o 
   0  14   1        0.32       -4.19     40.82 o 
   2  14   1        7.90       -7.28     17.22 o 
   4  14   1      257.52      244.39     46.50 o 
  -3  15   1      295.63      201.29     76.80 o 
  -1  15   1       12.46       27.26     42.58 o 
   1  15   1       25.11       40.07     70.33 o 
   3  15   1       31.18        7.58     40.21 o 
 -12   0   2       15.90      -29.17     40.29 o 
 -10   0   2        1.55      -21.41     26.65 o 
  -8   0   2     4753.58     5098.45    143.58 o 
  -6   0   2     1531.78     1641.17     59.71 o 
  -4   0   2    13113.30    13123.27    122.49 o 
  -2   0   2     1497.80     1561.64     31.28 o 
   2   0   2    30111.40    29959.30    243.61 o 
   4   0   2     1253.75     1534.95     39.56 o 
   6   0   2    11333.40    12630.30    164.01 o 
   8   0   2       92.97       46.53     38.46 o 
  10   0   2        8.62       13.63     42.51 o 
 -11   1   2      205.28      230.53     77.58 o 
  -9   1   2      454.76      528.98     97.06 o 
  -7   1   2       68.51       59.97      9.14 o 
  -5   1   2     7648.44     7645.04     75.61 o 
  -3   1   2       92.47       84.64      7.22 o 
  -1   1   2      292.00      307.82     10.90 o 
   1   1   2      469.58      489.57     16.03 o 
   3   1   2    10250.19     9856.65    171.54 o 
   5   1   2      254.56      211.84     29.80 o 
   7   1   2     2088.41     2205.23     72.49 o 
   9   1   2      812.89      696.25     65.17 o 
  11   1   2      301.45      250.98     73.06 o 
 -10   2   2       54.98       85.80     32.74 o 
  -8   2   2        1.90        1.72     12.72 o 
  -6   2   2       68.64       38.73      6.66 o 
  -4   2   2      554.08      492.12     17.70 o 
  -2   2   2    56353.55    56783.81    290.75 o 
   0   2   2    56499.27    55447.25    318.34 o 
   2   2   2     1726.22     1602.90     36.65 o 
   4   2   2     1802.88     1788.34     36.91 o 
   6   2   2        0.20        8.96      7.75 o 
   8   2   2      108.26       72.06     16.19 o 
  10   2   2       53.90       50.05     28.50 o 
 -11   3   2      762.68      807.83    105.68 o 
  -9   3   2     2659.06     2833.34    109.70 o 
  -7   3   2     1325.55     1072.72     81.67 o 
  -5   3   2     3759.43     3978.34     56.83 o 
  -3   3   2     2823.72     2889.01     41.42 o 
  -1   3   2     1012.02     1064.69     26.43 o 
   1   3   2       29.82       27.64      4.94 o 
   3   3   2     7331.33     6636.88    404.36 o 
   5   3   2     3041.88     3060.78     53.16 o 
   7   3   2     1735.99     1756.52     69.03 o 
   9   3   2     2686.94     2607.95    128.14 o 
  11   3   2      512.68      583.52     69.24 o 
 -10   4   2      166.32      182.29     33.58 o 
  -8   4   2      133.65      160.01     18.18 o 
  -6   4   2     2444.19     2608.82     51.28 o 
  -4   4   2     3492.34     3732.22     60.22 o 
  -2   4   2     8536.02     8543.85     88.11 o 
   0   4   2     1262.93     1093.56     30.87 o 
   2   4   2     5992.43     6215.06     79.04 o 
   4   4   2    10603.16    11342.37    128.08 o 
   6   4   2      334.19      318.96     22.84 o 
   8   4   2      164.76      181.54     23.75 o 
  10   4   2     1022.70      935.25     82.84 o 
 -11   5   2       21.23       43.25     21.79 o 
  -9   5   2      753.14      772.83     71.33 o 
  -7   5   2      997.56     1051.71     43.75 o 
  -5   5   2       37.02       42.62      8.34 o 
  -3   5   2     3269.01     3532.77     55.69 o 
  -1   5   2      142.71      159.85     19.42 o 
   1   5   2     3672.17     3893.64     69.54 o 
   3   5   2        0.53        3.08      7.45 o 
   5   5   2     1835.24     1817.58     57.80 o 
   7   5   2      854.35      861.38     42.29 o 
   9   5   2      115.31      117.96     29.60 o 
  11   5   2     1375.00     1357.98    109.64 o 
 -10   6   2      318.87      252.88     54.89 o 
  -8   6   2      324.23      359.25     47.69 o 
  -6   6   2      224.61      258.52     24.15 o 
  -4   6   2     8887.24     9405.01     96.26 o 
  -2   6   2     1990.86     2136.60     53.78 o 
   0   6   2     2064.44     2132.55     52.58 o 
   2   6   2    14867.72    14683.47    497.32 o 
   4   6   2     1355.96     1513.49     52.46 o 
   6   6   2     1074.66     1018.19     68.28 o 
   8   6   2      477.72      555.95     57.06 o 
  10   6   2      575.25      565.90     65.42 o 
  -9   7   2       35.45       42.92     25.45 o 
  -7   7   2       10.10        7.79     15.46 o 
  -5   7   2     2047.96     1986.76     55.05 o 
  -3   7   2      932.67      944.70     32.18 o 
  -1   7   2      398.94      252.79     69.65 o 
   1   7   2        8.59       27.37      7.94 o 
   3   7   2     2690.67     2651.45     73.15 o 
   5   7   2      142.23      206.65     31.80 o 
   7   7   2       28.56       26.10     25.94 o 
   9   7   2      925.10     1064.43    108.67 o 
 -10   8   2       40.35       28.12     22.00 o 
  -8   8   2       45.66       11.09     18.16 o 
  -6   8   2      382.17      321.76     60.03 o 
  -4   8   2      410.35      448.51     25.56 o 
  -2   8   2     3512.03     3338.94     99.51 o 
   0   8   2     3073.96     2914.83     70.23 o 
   2   8   2      175.01      149.21     14.60 o 
   4   8   2      274.97      247.47     31.85 o 
   6   8   2      338.12      349.06     57.89 o 
   8   8   2        1.21      -26.08     26.08 o 
  10   8   2        0.05      -24.68     25.83 o 
  -9   9   2      128.37      164.98     42.09 o 
  -7   9   2     1408.56     1439.52    119.43 o 
  -5   9   2      176.90      150.48     17.48 o 
  -3   9   2      975.67      965.93     69.13 o 
  -1   9   2      163.12      146.24     21.37 o 
   1   9   2      342.30      339.60     25.07 o 
   3   9   2        1.35       14.13     12.96 o 
   5   9   2     3575.11     3649.36    181.51 o 
   7   9   2       48.71       19.39     21.30 o 
   9   9   2       18.78       13.82     25.10 o 
  -8  10   2       38.34       35.36     24.45 o 
  -6  10   2       31.53       32.34     26.03 o 
  -4  10   2     8065.17     8067.19    124.56 o 
  -2  10   2     5662.19     5397.48    141.53 o 
   0  10   2     5316.31     5303.18    123.94 o 
   2  10   2    12934.15    13464.34    196.37 o 
   4  10   2      245.60      279.10     35.89 o 
   6  10   2       32.25       -4.65     23.23 o 
   8  10   2       17.85       -9.53     20.96 o 
  -7  11   2      340.96      306.47     58.49 o 
  -5  11   2       80.15       38.13     22.05 o 
  -3  11   2      717.01      693.51     52.07 o 
  -1  11   2        3.86       10.84      9.36 o 
   1  11   2      146.42      110.81     16.87 o 
   3  11   2      230.56      214.03     44.92 o 
   5  11   2      389.97      354.47    156.43 o 
   7  11   2       41.90       62.03     65.49 o 
  -6  12   2     1931.05     1904.80    276.15 o 
  -4  12   2      171.80      139.10     37.43 o 
  -2  12   2       36.47        5.34     15.82 o 
   0  12   2       50.90       61.42     19.18 o 
   2  12   2      130.74      128.66     33.49 o 
   4  12   2     2388.83     2301.16    157.97 o 
   6  12   2        0.39       19.14     27.00 o 
  -5  13   2      241.64      197.16     39.12 o 
  -3  13   2        2.78       -0.40     21.72 o 
  -1  13   2       25.44       12.10     12.97 o 
   1  13   2       70.81       69.96     22.20 o 
   3  13   2      333.46      356.51     55.26 o 
   5  13   2     1749.05     1867.08    166.94 o 
  -4  14   2     1643.16     1607.54    151.21 o 
  -2  14   2      588.37      667.89     96.66 o 
   0  14   2      387.81      539.74     62.74 o 
   2  14   2     2006.63     2161.29    129.69 o 
   4  14   2      142.93      167.15     40.69 o 
  -3  15   2       28.52      102.70     42.58 o 
  -1  15   2       16.67        8.47     24.96 o 
   1  15   2       96.20      187.48     52.30 o 
   3  15   2       12.94       41.76     29.09 o 
 -11   1   3     1139.76     1261.36    132.75 o 
  -9   1   3      980.56     1023.53     48.44 o 
  -7   1   3      308.73      280.77     17.51 o 
  -5   1   3     3544.05     3543.04     54.46 o 
  -3   1   3     1414.21     1503.24     28.40 o 
  -1   1   3      236.32      226.60     11.18 o 
   1   1   3       50.16       49.88      7.02 o 
   3   1   3      849.29      921.16     34.45 o 
   5   1   3     1162.44     1072.21     29.09 o 
   7   1   3     3017.48     3089.93     86.98 o 
   9   1   3      696.28      669.40     65.02 o 
  11   1   3     1023.44     1053.31    119.38 o 
 -10   2   3      247.72      290.00     61.41 o 
  -8   2   3     1735.91     1662.88     59.59 o 
  -6   2   3      511.35      492.46     21.03 o 
  -4   2   3      703.25      603.55     22.42 o 
  -2   2   3    50863.42    50800.95    165.27 o 
   0   2   3     1452.10     1483.79     35.08 o 
   2   2   3     4715.18     4542.10     68.91 o 
   4   2   3    24781.16    26092.37    152.14 o 
   6   2   3       47.43       55.19     10.28 o 
   8   2   3     1385.54     1368.44     68.29 o 
  10   2   3       79.30       61.06     21.06 o 
 -11   3   3       94.23       47.30     30.66 o 
  -9   3   3       82.65       75.32     17.33 o 
  -7   3   3      912.29      992.43     35.72 o 
  -5   3   3      606.48      581.51     23.75 o 
  -3   3   3     2760.00     2968.73     50.10 o 
  -1   3   3       37.46       76.52      7.79 o 
   1   3   3        0.06       -3.34      6.39 o 
   3   3   3       18.63       10.84      4.87 o 
   5   3   3     1202.58     1174.31     33.80 o 
   7   3   3      814.14      817.97     48.51 o 
   9   3   3     1046.45     1010.46     80.32 o 
  11   3   3       97.26      136.60     34.27 o 
 -10   4   3      138.26      159.66     34.46 o 
  -8   4   3       39.64       23.43     11.64 o 
  -6   4   3      114.03      115.90     12.35 o 
  -4   4   3       76.51       90.60     12.11 o 
  -2   4   3       44.12       65.13      8.32 o 
   0   4   3       66.04       31.52      5.49 o 
   2   4   3        1.80       -3.52      6.13 o 
   4   4   3     1275.77     1333.52     47.52 o 
   6   4   3      228.92      203.16     18.70 o 
   8   4   3       55.97       39.74     13.11 o 
  10   4   3      128.42      113.47     29.22 o 
 -11   5   3      835.20      857.20    100.68 o 
  -9   5   3     6646.35     7108.69    154.87 o 
  -7   5   3     1175.61      922.19    151.52 o 
  -5   5   3     1145.73     1163.22     40.94 o 
  -3   5   3     4538.17     4852.93     67.63 o 
  -1   5   3      189.15      191.54     13.19 o 
   1   5   3      207.21      202.14     12.47 o 
   3   5   3     8309.28     8745.56    101.17 o 
   5   5   3     3177.17     3153.32     82.89 o 
   7   5   3       19.79       19.90      9.00 o 
   9   5   3     3656.85     3856.54    160.14 o 
  11   5   3     1599.51     1553.99    120.67 o 
 -10   6   3        1.51        1.11     16.59 o 
  -8   6   3       40.39       -3.15     14.89 o 
  -6   6   3      231.48      251.54     21.35 o 
  -4   6   3      917.99      973.17     35.76 o 
  -2   6   3      632.72      519.72     26.92 o 
   0   6   3      103.74       81.91     11.21 o 
   2   6   3     2184.60     2020.23    100.92 o 
   4   6   3     1839.03     1675.15     55.30 o 
   6   6   3     1716.50     1747.27     88.49 o 
   8   6   3       42.29       27.56     19.19 o 
  10   6   3       91.08       76.72     29.90 o 
  -9   7   3        2.29       -9.59     20.89 o 
  -7   7   3      412.01      307.28     41.38 o 
  -5   7   3      242.61      283.94     22.11 o 
  -3   7   3       37.36       46.81     11.62 o 
  -1   7   3     3106.69     3565.96    106.85 o 
   1   7   3       12.40        9.16      9.28 o 
   3   7   3       57.58       65.24     12.67 o 
   5   7   3     2443.96     2245.18     95.36 o 
   7   7   3      531.97      485.21     51.46 o 
   9   7   3      100.28       91.23     41.69 o 
 -10   8   3      243.51      269.19     64.53 o 
  -8   8   3      763.97      810.12    161.58 o 
  -6   8   3       81.93       73.99     13.73 o 
  -4   8   3      655.66      675.00     35.78 o 
  -2   8   3       30.74       -0.52     13.71 o 
   0   8   3      383.20      343.19     23.07 o 
   2   8   3      293.73      257.05     17.64 o 
   4   8   3      789.11      732.83     51.65 o 
   6   8   3     1488.75     1366.23    113.55 o 
   8   8   3        0.00        6.83     19.04 o 
  10   8   3       26.47       -0.62     31.37 o 
  -9   9   3     2099.08     2358.66    165.69 o 
  -7   9   3     2166.00     2548.02    132.32 o 
  -5   9   3       38.72       29.04     11.07 o 
  -3   9   3     1117.48     1106.51     63.82 o 
  -1   9   3      789.25      898.70     51.58 o 
   1   9   3      146.08      119.75     14.54 o 
   3   9   3      571.07      588.07     44.22 o 
   5   9   3     5209.69     5465.07    152.31 o 
   7   9   3      384.82      431.69     70.12 o 
   9   9   3     2236.28     2296.76    349.47 o 
  -8  10   3       37.57       55.36     42.89 o 
  -6  10   3       26.32       49.05     20.20 o 
  -4  10   3       81.06       57.89     11.71 o 
  -2  10   3        0.72        8.21     13.84 o 
   0  10   3      758.28      691.12     41.22 o 
   2  10   3      816.94      896.08     33.33 o 
   4  10   3      333.18      322.50     36.02 o 
   6  10   3       21.97       15.02     42.64 o 
   8  10   3      181.25      120.56     41.88 o 
  -7  11   3      212.41      259.40     67.56 o 
  -5  11   3      122.95       37.33     37.10 o 
  -3  11   3     1038.94      974.12     65.61 o 
  -1  11   3      543.98      534.49     39.60 o 
   1  11   3        3.78        0.96      9.13 o 
   3  11   3      146.35      161.52     23.22 o 
   5  11   3     1055.31     1036.24    106.05 o 
   7  11   3      320.24      420.28     75.08 o 
  -6  12   3      576.13      489.44     75.17 o 
  -4  12   3     1224.42      965.64     79.62 o 
  -2  12   3     1065.13     1055.69     76.35 o 
   0  12   3       36.48       63.86     20.73 o 
   2  12   3     1985.25     1892.86    113.71 o 
   4  12   3     1611.05     1674.68    137.21 o 
   6  12   3      917.96     1050.40    114.55 o 
  -5  13   3      198.81      173.96     54.58 o 
  -3  13   3       59.20       27.44     13.73 o 
  -1  13   3        8.47       -1.37     17.81 o 
   1  13   3        1.41       -4.87     24.61 o 
   3  13   3      600.58      531.89     65.15 o 
   5  13   3      579.12      625.64     90.47 o 
  -4  14   3      138.59      245.84     62.52 o 
  -2  14   3       69.34      125.73     32.64 o 
   0  14   3      437.01      423.74     56.50 o 
   2  14   3      195.47      137.81     32.70 o 
   4  14   3        2.94      -12.70     19.54 o 
  -3  15   3       25.29        4.18     34.79 o 
  -1  15   3        1.64      -15.24     27.76 o 
   1  15   3      210.45      247.65     60.67 o 
 -10   0   4     1412.40     1253.79     85.23 o 
  -8   0   4     1375.86     1365.30     66.20 o 
  -6   0   4      205.09      204.03     23.22 o 
  -4   0   4      811.42      777.43     34.31 o 
  -2   0   4   346782.41   331936.78   6699.84 o 
   0   0   4    19344.71    19028.46    139.61 o 
   2   0   4      907.18      884.71     44.72 o 
   4   0   4    11115.12    10985.70    265.46 o 
   6   0   4       35.54       18.44     10.63 o 
   8   0   4      429.66      338.89     77.88 o 
  10   0   4     1917.41     1919.97    209.24 o 
 -11   1   4      636.98      678.58     98.83 o 
  -9   1   4      591.52      595.17     39.15 o 
  -7   1   4      241.27      258.21     18.27 o 
  -5   1   4     1096.47     1155.84     32.81 o 
  -3   1   4     2430.90     2305.98     34.18 o 
  -1   1   4     2008.01     2054.66     32.99 o 
   1   1   4      880.52      768.12     28.90 o 
   3   1   4       66.56      115.85     13.33 o 
   5   1   4     1282.37     1238.11     34.81 o 
   7   1   4      913.05      889.15     41.17 o 
   9   1   4       69.79       41.93     30.15 o 
  11   1   4      230.26      176.78     68.73 o 
 -10   2   4       73.28        8.81     19.73 o 
  -8   2   4     1395.41     1356.91     42.65 o 
  -6   2   4        0.46        3.85      5.85 o 
  -4   2   4        5.36       -0.14      5.64 o 
  -2   2   4      585.18      567.54     19.38 o 
   0   2   4     8534.34     8730.81     95.37 o 
   2   2   4     1736.20     1906.54     40.67 o 
   4   2   4     4539.59     5316.06     79.23 o 
   6   2   4       18.54       43.11     11.90 o 
   8   2   4       77.04       44.61     21.46 o 
  10   2   4      514.85      475.46     58.13 o 
 -11   3   4       33.69       39.03     27.66 o 
  -9   3   4        0.85       15.13     12.35 o 
  -7   3   4     1970.85     2026.63     51.10 o 
  -5   3   4     2013.71     2086.44     44.70 o 
  -3   3   4       40.28       44.96      7.99 o 
  -1   3   4     3867.91     3700.41     53.86 o 
   1   3   4     1307.98     1307.77     35.32 o 
   3   3   4      347.88      462.89     26.71 o 
   5   3   4     1925.55     1862.99     43.35 o 
   7   3   4     3664.95     3517.66    105.26 o 
   9   3   4      166.63      163.06     32.26 o 
  11   3   4      711.28      747.26     84.70 o 
 -10   4   4      298.79      262.99     30.34 o 
  -8   4   4      565.58      543.37     33.71 o 
  -6   4   4     2632.59     2653.85     57.20 o 
  -4   4   4      231.11      127.93     11.81 o 
  -2   4   4     2219.79     2179.68     51.16 o 
   0   4   4    19433.46    19186.07    351.42 o 
   2   4   4     5107.10     4848.02    195.80 o 
   4   4   4     1761.81     1489.05    108.42 o 
   6   4   4      214.18      209.51     19.98 o 
   8   4   4      838.62      878.14     50.99 o 
  10   4   4      268.75      313.40     65.82 o 
 -11   5   4       24.47      -20.09     57.58 o 
  -9   5   4     1251.07     1329.54     74.42 o 
  -7   5   4        0.30       26.34      9.67 o 
  -5   5   4       18.66       26.49      9.67 o 
  -3   5   4     2007.82     2410.66     57.28 o 
  -1   5   4     2189.96     2380.81     43.78 o 
   1   5   4      592.42      612.49     24.22 o 
   3   5   4     1667.88     2122.89     52.88 o 
   5   5   4     1362.19     1337.76     53.43 o 
   7   5   4       68.50       22.08     12.92 o 
   9   5   4      818.76      796.20     73.28 o 
  11   5   4       30.56       36.64     26.70 o 
 -10   6   4      349.45      498.58     60.22 o 
  -8   6   4      179.45      195.99     29.32 o 
  -6   6   4     1305.92     1354.84     52.39 o 
  -4   6   4      558.72      581.02     27.13 o 
  -2   6   4      944.66      933.09     38.78 o 
   0   6   4     4217.98     4349.00     82.66 o 
   2   6   4     3207.22     3102.33    199.95 o 
   4   6   4     2679.56     2794.38     67.75 o 
   6   6   4      230.09      201.78     62.12 o 
   8   6   4      833.15      852.54     72.51 o 
  10   6   4      192.83      145.57     37.33 o 
  -9   7   4     2288.48     2401.43    129.83 o 
  -7   7   4     2542.74     2596.98     91.41 o 
  -5   7   4      950.63      974.48     43.08 o 
  -3   7   4     6161.36     6453.48    106.88 o 
  -1   7   4     3424.02     3469.68     74.10 o 
   1   7   4       31.58       20.27      8.02 o 
   3   7   4     1638.76     1547.62     52.20 o 
   5   7   4    11741.04    11952.07    213.73 o 
   7   7   4      217.79      215.69     35.41 o 
   9   7   4     2251.40     2371.00    128.64 o 
 -10   8   4       26.47       59.79     42.05 o 
  -8   8   4       70.24       58.04     20.70 o 
  -6   8   4       82.02       65.12     13.66 o 
  -4   8   4      842.57      736.49     36.83 o 
  -2   8   4     2085.15     1985.29     63.81 o 
   0   8   4     2995.70     2920.99     63.29 o 
   2   8   4     1345.39     1183.90     74.01 o 
   4   8   4      702.85      696.55     53.44 o 
   6   8   4       37.25        5.83      7.97 o 
   8   8   4      457.20      464.07     73.26 o 
  10   8   4       32.81       -1.02     20.13 o 
  -9   9   4       68.41      113.06     32.58 o 
  -7   9   4      105.91       71.78     28.28 o 
  -5   9   4      384.67      426.61     40.31 o 
  -3   9   4     2301.38     2339.85     78.34 o 
  -1   9   4      116.30      120.38     24.69 o 
   1   9   4     1073.89      993.81     52.24 o 
   3   9   4       15.41        5.76      9.81 o 
   5   9   4       57.66       59.97     25.16 o 
   7   9   4      337.50      405.77     70.47 o 
   9   9   4       28.94       48.36     36.63 o 
  -8  10   4      205.32      198.10     40.95 o 
  -6  10   4       92.88       91.14     26.45 o 
  -4  10   4     2033.33     2215.91     67.97 o 
  -2  10   4     4662.39     4719.24    129.31 o 
   0  10   4     6393.13     6253.98    178.96 o 
   2  10   4      785.78      678.85     31.86 o 
   4  10   4      156.74      218.11     51.72 o 
   6  10   4      473.11      551.72     80.07 o 
   8  10   4     1033.19     1133.90    120.26 o 
  -7  11   4      517.89      387.51     55.89 o 
  -5  11   4       23.71       25.36     17.93 o 
  -3  11   4      202.22      192.56     29.12 o 
  -1  11   4      154.01      137.67     18.62 o 
   1  11   4      122.55       96.48     10.99 o 
   3  11   4      380.63      422.17     78.72 o 
   5  11   4     1292.52     1365.13    125.31 o 
   7  11   4      704.65      697.71     94.48 o 
  -6  12   4       38.15       -9.45     17.17 o 
  -4  12   4      241.30      122.02     28.20 o 
  -2  12   4     1178.83     1156.42     70.30 o 
   0  12   4      372.75      329.65     32.60 o 
   2  12   4      427.86      490.08     59.47 o 
   4  12   4        3.85       49.75     28.82 o 
   6  12   4      151.06       94.48     40.22 o 
  -5  13   4      312.84      330.02     49.16 o 
  -3  13   4     1197.51     1001.55    111.86 o 
  -1  13   4        6.11      -10.32     20.33 o 
   1  13   4       50.55       42.50     37.50 o 
   3  13   4        0.56       -5.31     17.00 o 
   5  13   4      781.39      777.05    102.80 o 
  -4  14   4      225.93      217.21     58.62 o 
  -2  14   4     1819.20     1956.86    128.72 o 
   0  14   4     1866.14     1855.73    119.82 o 
   2  14   4     1029.78     1101.81     96.40 o 
   4  14   4      777.15      697.98     79.00 o 
  -1  15   4       16.63        2.42     93.61 o 
   1  15   4       70.51       68.98     26.59 o 
 -11   1   5     2852.30     2992.78    161.31 o 
  -9   1   5      401.31      414.87     33.64 o 
  -7   1   5     1991.23     2002.37     57.84 o 
  -5   1   5      968.84      950.57     27.55 o 
  -3   1   5       16.05        9.72      3.91 o 
  -1   1   5      966.67     1002.89     34.53 o 
   1   1   5    15266.72    15224.56    148.69 o 
   3   1   5      454.37      505.19     24.20 o 
   5   1   5     1240.52     1317.58     46.02 o 
   7   1   5     8309.36     8105.35    137.64 o 
   9   1   5     1461.71     1363.28     93.25 o 
  11   1   5      435.34      493.29     83.20 o 
 -10   2   5     1429.66     1427.61     76.76 o 
  -8   2   5      226.69      201.12     19.23 o 
  -6   2   5      986.88      928.54     32.59 o 
  -4   2   5     5451.17     6005.37     76.73 o 
  -2   2   5     1276.25     1440.18     33.62 o 
   0   2   5     2593.69     2298.14     47.41 o 
   2   2   5     3258.86     3450.34     57.58 o 
   4   2   5      113.44       80.03     12.64 o 
   6   2   5     3271.43     2856.33    163.09 o 
   8   2   5      599.31      568.04     46.48 o 
  10   2   5       20.08       40.41     32.18 o 
 -11   3   5     1537.90     1610.28    114.60 o 
  -9   3   5      590.14      621.00     48.64 o 
  -7   3   5      573.44      562.41     26.65 o 
  -5   3   5     1514.60     1693.78     44.88 o 
  -3   3   5      562.94      611.30     24.84 o 
  -1   3   5       28.35       28.93      8.52 o 
   1   3   5     6739.86     6827.24    101.60 o 
   3   3   5     1471.65     1677.06     49.02 o 
   5   3   5      322.91      336.49     21.56 o 
   7   3   5      993.69     1049.06     49.59 o 
   9   3   5     1178.34     1104.88     85.38 o 
  11   3   5       65.03       65.71     36.73 o 
 -10   4   5      328.61      295.07     34.88 o 
  -8   4   5      124.96      153.79     18.22 o 
  -6   4   5      398.73      404.03     24.32 o 
  -4   4   5     3167.22     3438.90     66.70 o 
  -2   4   5     3757.95     3981.59     64.02 o 
   0   4   5     1475.43     1471.74     43.94 o 
   2   4   5     1703.97     1587.06     29.56 o 
   4   4   5     2061.06     1968.93     68.08 o 
   6   4   5      536.14      482.07     34.51 o 
   8   4   5      255.63      265.68     51.62 o 
  10   4   5      228.22      213.04     43.08 o 
 -11   5   5       85.25       69.55     39.66 o 
  -9   5   5      846.40      925.69     59.45 o 
  -7   5   5     3990.89     4333.58     97.72 o 
  -5   5   5        0.67       17.78      8.37 o 
  -3   5   5        6.62       14.75      6.65 o 
  -1   5   5       39.24       61.11      7.90 o 
   1   5   5      851.02      864.15     35.23 o 
   3   5   5       92.08       46.59      8.22 o 
   5   5   5     5450.07     5514.27    107.40 o 
   7   5   5     2021.99     1824.92     62.64 o 
   9   5   5       67.64       63.50     24.06 o 
  11   5   5      826.07      934.18     89.40 o 
 -10   6   5      227.48      241.14     43.18 o 
  -8   6   5       15.74       18.40     11.52 o 
  -6   6   5      148.71      161.55     18.25 o 
  -4   6   5      409.53      339.93     22.23 o 
  -2   6   5        3.79        4.97      6.80 o 
   0   6   5      876.32      803.26     51.76 o 
   2   6   5     1209.40     1058.01     62.47 o 
   4   6   5      627.98      504.85     30.82 o 
   6   6   5      999.57     1054.33     68.77 o 
   8   6   5       35.75       45.05     29.47 o 
  10   6   5       14.27      -16.53     25.66 o 
  -9   7   5       91.80      146.81     34.01 o 
  -7   7   5       26.62       34.01     13.17 o 
  -5   7   5        1.94       11.81     11.24 o 
  -3   7   5      593.13      692.71     31.72 o 
  -1   7   5      925.97     1010.17     39.74 o 
   1   7   5       37.36       40.52      9.58 o 
   3   7   5      148.35      168.57     16.18 o 
   5   7   5     2442.68     2504.28     96.46 o 
   7   7   5       59.33       51.87     14.83 o 
   9   7   5       86.07       73.94     25.58 o 
 -10   8   5       75.09       53.67     20.49 o 
  -8   8   5       22.57       64.71     33.61 o 
  -6   8   5     2510.35     2444.55     90.84 o 
  -4   8   5      750.24      692.04     37.02 o 
  -2   8   5        0.61       21.01      8.70 o 
   0   8   5    10228.46     9745.03    487.68 o 
   2   8   5     1880.23     1764.55     56.62 o 
   4   8   5     3699.69     3545.82     84.65 o 
   6   8   5     2494.41     2447.07    104.74 o 
   8   8   5        4.26      -15.52     31.23 o 
  -9   9   5      317.48      372.22     55.98 o 
  -7   9   5      102.00       84.24     25.74 o 
  -5   9   5      934.46      928.27     52.01 o 
  -3   9   5     1034.75     1068.38     48.52 o 
  -1   9   5      208.98      208.59     24.86 o 
   1   9   5        4.33       -6.58     13.00 o 
   3   9   5       38.62       36.81     30.79 o 
   5   9   5       34.30      120.19     47.80 o 
   7   9   5     1692.98     1887.64    148.68 o 
   9   9   5      780.73      855.15    107.32 o 
  -8  10   5        3.95       -3.86     18.83 o 
  -6  10   5       37.35       28.68     23.91 o 
  -4  10   5     1174.86     1134.17     62.90 o 
  -2  10   5       17.50       26.66     12.57 o 
   0  10   5      432.19      323.06     50.31 o 
   2  10   5     2218.95     2128.59     71.00 o 
   4  10   5        4.57        3.92      4.60 o 
   6  10   5       10.44       32.46     48.43 o 
   8  10   5      467.87      391.33     71.88 o 
  -7  11   5       53.92       12.82     17.56 o 
  -5  11   5        0.98       29.41     18.84 o 
  -3  11   5      131.66      106.64     22.91 o 
  -1  11   5       54.97       58.37     14.99 o 
   1  11   5       33.51       21.36     11.14 o 
   3  11   5      816.41      879.74     96.14 o 
   5  11   5      106.17       56.24     31.83 o 
   7  11   5      548.85      692.11     97.01 o 
  -6  12   5     1342.37     1425.81     90.91 o 
  -4  12   5        5.17       32.65     16.73 o 
  -2  12   5      560.27      581.15     48.41 o 
   0  12   5     3837.62     3924.02    155.94 o 
   2  12   5       25.75        9.70     21.89 o 
   4  12   5     1101.34     1070.66    114.29 o 
   6  12   5      307.34      172.44     54.13 o 
  -5  13   5      138.25      110.49     27.45 o 
  -3  13   5       20.63       11.09     19.22 o 
  -1  13   5      155.30      156.92     30.81 o 
   1  13   5       45.41       76.24     24.31 o 
   3  13   5      249.69      259.92     57.40 o 
   5  13   5        6.53      -14.35     20.89 o 
  -4  14   5       51.94       92.99     41.11 o 
  -2  14   5       39.42       -5.36     18.99 o 
   0  14   5        9.33       -7.21     16.28 o 
   2  14   5        8.33       27.25     20.43 o 
   4  14   5       34.68       59.28     67.61 o 
  -1  15   5      176.56      262.81     63.12 o 
   1  15   5       24.92       31.57     23.59 o 
 -10   0   6     1066.86      982.87     78.34 o 
  -8   0   6      550.43      570.50     58.73 o 
  -6   0   6     2144.49     2086.79     70.02 o 
  -4   0   6     8582.78     8233.28    263.51 o 
  -2   0   6     5006.67     4682.45    116.65 o 
   0   0   6    19250.73    19113.15    149.08 o 
   2   0   6      556.34      435.41     29.76 o 
   4   0   6     8154.92     9192.39    299.26 o 
   6   0   6      786.01      807.89     42.02 o 
   8   0   6      174.29      160.38     36.62 o 
  10   0   6       14.94      -25.37     31.38 o 
 -11   1   6       17.32       34.21     22.09 o 
  -9   1   6        1.06        4.14     14.25 o 
  -7   1   6     2616.25     2530.95     81.59 o 
  -5   1   6      287.46      302.95     15.99 o 
  -3   1   6     1122.83     1001.86     37.49 o 
  -1   1   6     4615.62     4339.78     52.90 o 
   1   1   6     2185.16     2283.73     61.09 o 
   3   1   6       38.54       60.82      8.78 o 
   5   1   6     2837.05     2944.62     91.94 o 
   7   1   6       92.73       70.16     12.68 o 
   9   1   6      638.29      572.54     62.12 o 
  11   1   6      420.74      538.63     82.38 o 
 -10   2   6       93.31       62.33     19.01 o 
  -8   2   6       19.99       21.20      9.83 o 
  -6   2   6      292.34      300.71     18.69 o 
  -4   2   6    16289.34    17019.94    134.65 o 
  -2   2   6    14303.68    15205.36    181.97 o 
   0   2   6     2489.80     2473.10     52.78 o 
   2   2   6     4893.14     5038.28     78.45 o 
   4   2   6       81.47       81.87     13.49 o 
   6   2   6       83.65       78.21     14.28 o 
   8   2   6      153.42      150.65     29.89 o 
  10   2   6      818.94      671.59     70.72 o 
 -11   3   6     1649.02     1650.22    118.42 o 
  -9   3   6      523.39      576.36     41.21 o 
  -7   3   6     1882.91     1870.91     50.13 o 
  -5   3   6     4410.44     4656.83     75.63 o 
  -3   3   6     2374.44     2487.25     56.35 o 
  -1   3   6     3502.08     3608.89     59.51 o 
   1   3   6     5028.78     5352.59     72.80 o 
   3   3   6     5995.86     6054.34     89.84 o 
   5   3   6      398.23      371.46     26.97 o 
   7   3   6     5187.24     5122.27    111.74 o 
   9   3   6     2689.65     2773.52    136.06 o 
  11   3   6      272.43      227.70     48.16 o 
 -10   4   6        1.42       -9.31     20.74 o 
  -8   4   6      585.92      590.25     37.74 o 
  -6   4   6     1231.57     1283.13     43.84 o 
  -4   4   6    11883.56    12211.75    126.40 o 
  -2   4   6      417.26      302.43     17.11 o 
   0   4   6     6320.71     6190.38    169.24 o 
   2   4   6    24657.50    25017.78    540.69 o 
   4   4   6       27.42       14.24      7.69 o 
   6   4   6        8.52        0.90     11.77 o 
   8   4   6     1592.70     1465.46     93.55 o 
  10   4   6      225.68      215.32     42.29 o 
 -11   5   6      129.39       49.81     32.32 o 
  -9   5   6      377.03      377.25     36.79 o 
  -7   5   6      103.15       96.76     13.45 o 
  -5   5   6      749.51      721.09     32.82 o 
  -3   5   6      594.82      691.78     30.83 o 
  -1   5   6     1111.86     1205.16     35.43 o 
   1   5   6       19.71        4.90      6.18 o 
   3   5   6     1521.33     1469.20     61.79 o 
   5   5   6       99.08       67.46      7.99 o 
   7   5   6       10.61       10.31      6.05 o 
   9   5   6     2132.34     2167.53    122.11 o 
 -10   6   6        8.21       18.78     14.98 o 
  -8   6   6        0.10       11.75     15.08 o 
  -6   6   6     1328.03     1619.50     58.27 o 
  -4   6   6      236.48      215.31     18.21 o 
  -2   6   6      818.09      825.60     39.75 o 
   0   6   6     6342.07     6997.64    170.27 o 
   2   6   6     2382.90     2344.10     80.73 o 
   4   6   6     1845.12     1672.06     54.42 o 
   6   6   6      793.74      963.35     69.16 o 
   8   6   6      262.41      262.28     39.74 o 
  10   6   6      112.25       76.54     26.47 o 
  -9   7   6      103.38       64.66     37.29 o 
  -7   7   6     1134.04     1213.14     60.17 o 
  -5   7   6     2271.85     2366.61     75.28 o 
  -3   7   6     1969.80     2058.50     54.21 o 
  -1   7   6      461.38      483.17     51.76 o 
   1   7   6     1383.85     1321.47     42.60 o 
   3   7   6        5.60      -16.51     16.51 o 
   5   7   6       32.08       26.79     11.95 o 
   7   7   6     1858.64     1991.41    103.18 o 
   9   7   6      278.87      297.54     44.80 o 
 -10   8   6        0.19      -25.55     31.55 o 
  -8   8   6      423.93      459.51     57.32 o 
  -6   8   6       51.35       84.59     18.15 o 
  -4   8   6     2158.09     2237.53     62.29 o 
  -2   8   6     1944.07     1834.57     55.50 o 
   0   8   6       43.65       51.14     12.45 o 
   2   8   6      332.99      322.91     25.23 o 
   4   8   6      899.57      884.19     37.46 o 
   6   8   6       58.08       52.14     30.69 o 
   8   8   6       55.47       30.07     25.73 o 
  -9   9   6      536.12      613.24     72.00 o 
  -7   9   6      249.75      247.41     40.70 o 
  -5   9   6     1539.20     1489.03     62.49 o 
  -3   9   6      409.54      434.18     31.62 o 
  -1   9   6       44.80       30.73     11.89 o 
   1   9   6      214.46      207.36     35.36 o 
   3   9   6     5524.87     5596.60    196.27 o 
   5   9   6        5.46       18.27     33.90 o 
   7   9   6       65.60      103.21     36.32 o 
   9   9   6      835.82      908.85    112.18 o 
  -8  10   6      485.00      409.44     59.86 o 
  -6  10   6     2258.71     2102.20    101.77 o 
  -4  10   6     3586.08     3660.21    109.02 o 
  -2  10   6     3370.10     3434.77    106.56 o 
   0  10   6     9952.09    10245.76    334.40 o 
   2  10   6      792.90      779.45     47.20 o 
   4  10   6        0.23      -12.36     22.50 o 
   6  10   6      153.11      136.03     43.28 o 
   8  10   6       71.55      -15.41     55.45 o 
  -7  11   6        2.67        2.69     17.36 o 
  -5  11   6      684.67      610.89     56.23 o 
  -3  11   6       19.87        1.20     13.06 o 
  -1  11   6      127.15      124.79     22.20 o 
   1  11   6      270.29      290.60     38.24 o 
   3  11   6     1483.43     1613.63    132.07 o 
   5  11   6       93.38       44.25     28.87 o 
   7  11   6     1077.97     1090.68    123.27 o 
  -6  12   6        0.79       18.47     15.54 o 
  -4  12   6       76.94       50.00     18.32 o 
  -2  12   6       56.67       24.69     32.06 o 
   0  12   6       32.07       22.19     19.16 o 
   2  12   6      957.98      969.03     82.10 o 
   4  12   6        0.64       11.97     25.15 o 
   6  12   6      150.19      143.73     52.28 o 
  -5  13   6      207.63      107.21     67.40 o 
  -3  13   6      269.62      289.16     49.99 o 
  -1  13   6      119.07       79.52     25.09 o 
   1  13   6       27.28       59.85     28.44 o 
   3  13   6     1300.33     1399.94    212.69 o 
   5  13   6      579.11      581.82     89.92 o 
  -4  14   6      508.78      449.70     66.33 o 
  -2  14   6      265.27      252.80     45.17 o 
   0  14   6     1668.83     1863.75    129.47 o 
   2  14   6      967.83     1277.16    107.20 o 
   4  14   6      741.47      802.04    106.08 o 
  -1  15   6       77.27       10.98     25.68 o 
   1  15   6      262.62      289.54     50.43 o 
 -11   1   7      278.89      237.59     41.35 o 
  -9   1   7      373.10      341.17     35.29 o 
  -7   1   7     1238.99     1157.37     53.67 o 
  -5   1   7      162.90      184.26     12.57 o 
  -3   1   7       60.51       53.64      9.45 o 
  -1   1   7      147.71      147.23     10.18 o 
   1   1   7      785.16      804.48     38.44 o 
   3   1   7      562.15      483.18     27.98 o 
   5   1   7     2608.91     2478.61     96.48 o 
   7   1   7       37.32       28.30     11.72 o 
   9   1   7     1642.87     1637.46    104.77 o 
  11   1   7      263.75      102.14     94.59 o 
 -10   2   7      594.92      583.24     50.69 o 
  -8   2   7      150.70      133.48     16.65 o 
  -6   2   7        0.18        2.20     12.98 o 
  -4   2   7    22452.45    23476.77    161.11 o 
  -2   2   7      766.41      615.16     30.11 o 
   0   2   7     2545.09     2422.80     48.11 o 
   2   2   7    32285.66    33558.39    213.25 o 
   4   2   7     2833.37     2864.37     80.63 o 
   6   2   7     3353.18     3104.83     85.79 o 
   8   2   7        6.09       10.58     21.29 o 
  10   2   7      341.86      325.77     51.28 o 
 -11   3   7      149.96       88.84     29.11 o 
  -9   3   7      590.73      566.23     52.73 o 
  -7   3   7       87.29       87.46     17.34 o 
  -5   3   7     1132.10     1280.54     38.81 o 
  -3   3   7      400.37      451.18     21.89 o 
  -1   3   7        0.08        0.44      4.97 o 
   1   3   7     1224.67     1329.97     39.23 o 
   3   3   7      614.17      577.50     34.26 o 
   5   3   7      203.61      219.17     24.95 o 
   7   3   7     3889.29     3836.66     99.26 o 
   9   3   7       58.13        4.96     20.49 o 
  11   3   7      214.79      171.71     40.87 o 
 -10   4   7      245.07      269.78     48.44 o 
  -8   4   7      145.16      137.24     19.50 o 
  -6   4   7      624.78      651.92     33.38 o 
  -4   4   7     1130.75     1213.86     42.73 o 
  -2   4   7      679.36      579.24     31.33 o 
   0   4   7      138.85      216.25     14.48 o 
   2   4   7      582.93      541.42     25.18 o 
   4   4   7      415.78      390.64     26.22 o 
   6   4   7      292.53      242.91     28.89 o 
   8   4   7     1031.12      932.49     76.04 o 
  10   4   7       67.81       92.66     29.44 o 
 -11   5   7     2092.50     2091.99    188.93 o 
  -9   5   7     1020.11     1181.95     64.33 o 
  -7   5   7     1202.92     1204.38     50.92 o 
  -5   5   7     2234.91     2353.77     63.15 o 
  -3   5   7        0.15        0.00      7.03 o 
  -1   5   7       59.34       45.39      8.69 o 
   1   5   7     1769.58     1822.20     58.92 o 
   3   5   7     3714.69     3795.30     63.38 o 
   5   5   7      293.06      252.66     15.53 o 
   7   5   7     3070.47     3111.83    121.06 o 
   9   5   7     2770.12     2810.85    139.61 o 
 -10   6   7        8.71      -11.50     28.20 o 
  -8   6   7      150.66      172.34     23.94 o 
  -6   6   7        5.13        2.82      9.65 o 
  -4   6   7       25.32       17.39      9.96 o 
  -2   6   7     1202.90     1029.40     44.12 o 
   0   6   7     3351.57     3330.55     88.97 o 
   2   6   7     1118.84      999.47     45.62 o 
   4   6   7     3024.44     2866.56     62.31 o 
   6   6   7      954.61      904.96     64.58 o 
   8   6   7        0.03      -13.92     14.86 o 
  10   6   7        4.50       -9.74     17.59 o 
  -9   7   7      264.66      296.48     42.59 o 
  -7   7   7       29.54      188.59     41.87 o 
  -5   7   7       68.77       67.18     16.10 o 
  -3   7   7      602.34      623.13     33.42 o 
  -1   7   7        8.53       10.29      8.82 o 
   1   7   7       16.54        9.59     23.14 o 
   3   7   7     2275.20     1987.42     90.27 o 
   5   7   7      490.62      438.36     31.39 o 
   7   7   7       27.52       22.12     21.29 o 
   9   7   7       30.43      111.72     62.31 o 
  -8   8   7      196.70      193.08     37.57 o 
  -6   8   7        4.97       45.33     30.47 o 
  -4   8   7        2.10        4.86      9.36 o 
  -2   8   7      312.50      248.54     18.82 o 
   0   8   7      189.63      194.56     24.02 o 
   2   8   7     1490.43     1411.54     92.54 o 
   4   8   7     3223.25     3250.96    121.71 o 
   6   8   7       15.45       17.31     25.57 o 
   8   8   7      248.01      453.37    234.45 o 
  -9   9   7     1699.89     1970.95    160.40 o 
  -7   9   7       35.79       15.20     21.43 o 
  -5   9   7      665.75      716.87     42.02 o 
  -3   9   7      388.74      434.02     30.94 o 
  -1   9   7        9.39        6.54      6.92 o 
   1   9   7      262.71      294.51     28.71 o 
   3   9   7     7297.54     7799.73    200.81 o 
   5   9   7      560.86      644.55     83.18 o 
   7   9   7     2333.89     2466.94    173.33 o 
   9   9   7     2336.15     2466.21    235.04 o 
  -8  10   7        3.29       -7.91     20.48 o 
  -6  10   7      227.78      171.97     29.04 o 
  -4  10   7       10.57       29.81     12.54 o 
  -2  10   7      634.49      590.92     43.98 o 
   0  10   7      956.96     1072.97     80.23 o 
   2  10   7      607.13      606.38     58.33 o 
   4  10   7       99.00       76.49     60.72 o 
   6  10   7       40.24        6.80     29.55 o 
   8  10   7       28.36       32.72     48.15 o 
  -7  11   7       96.36      124.23     28.47 o 
  -5  11   7     1258.47     1246.91    133.52 o 
  -3  11   7       22.75       17.96     18.04 o 
  -1  11   7        0.12       10.13     10.85 o 
   1  11   7      890.81      816.67     63.19 o 
   3  11   7      104.18      139.66     31.08 o 
   5  11   7      307.85      342.20     65.88 o 
   7  11   7      542.41      707.15    123.54 o 
  -6  12   7      228.69      206.19     35.15 o 
  -4  12   7      446.39      503.39     63.23 o 
  -2  12   7      186.58      141.36     38.50 o 
   0  12   7     1033.19     1015.15     74.05 o 
   2  12   7     1792.20     1758.88    112.45 o 
   4  12   7     1547.13     1652.71    142.50 o 
   6  12   7      678.52      705.71    101.00 o 
  -5  13   7       43.43       34.28     21.89 o 
  -3  13   7       13.86       48.90     30.02 o 
  -1  13   7      185.07      225.65     36.88 o 
   1  13   7      375.83      360.85     46.48 o 
   3  13   7      744.09      958.37    112.33 o 
   5  13   7      373.54      416.62     79.14 o 
  -4  14   7      125.76      176.09     47.54 o 
  -2  14   7      320.82      353.12     49.42 o 
   0  14   7      431.69      445.39     52.28 o 
   2  14   7      181.89      125.81     35.92 o 
 -10   0   8        0.97       15.97     19.79 o 
  -8   0   8        6.21        5.11     10.49 o 
  -6   0   8        0.14       -0.02     12.48 o 
  -4   0   8    43628.24    45789.96    368.10 o 
  -2   0   8     3698.93     3613.50    114.95 o 
   0   0   8     2256.68     2299.74     59.85 o 
   2   0   8     1975.89     1812.70     65.79 o 
   4   0   8        1.18       15.52     10.35 o 
   6   0   8     1129.53     1018.91     83.75 o 
   8   0   8      966.05     1022.45     95.36 o 
  10   0   8      130.44       22.13     40.32 o 
 -11   1   8      231.57      351.88     50.09 o 
  -9   1   8      169.33      185.43     27.91 o 
  -7   1   8     2006.27     2106.46     61.78 o 
  -5   1   8     2992.19     2734.14    106.20 o 
  -3   1   8     1081.86      941.92     93.39 o 
  -1   1   8     2131.55     2141.88     40.71 o 
   1   1   8       89.64      145.40     16.98 o 
   3   1   8      610.71      609.71     36.82 o 
   5   1   8     4641.80     4701.63    104.08 o 
   7   1   8     1666.58     1651.21     57.07 o 
   9   1   8      308.50      297.08     52.24 o 
  11   1   8      452.64      396.42     78.71 o 
 -10   2   8      577.65      543.49     54.55 o 
  -8   2   8        0.44       -8.63      8.63 o 
  -6   2   8        1.12       11.07      6.42 o 
  -4   2   8       44.71       32.28      9.90 o 
  -2   2   8     6649.47     6871.93    104.18 o 
   0   2   8     1460.59     1636.00     46.31 o 
   2   2   8     2622.17     3296.07     69.56 o 
   4   2   8       77.08       37.47      9.75 o 
   6   2   8      206.50      207.34     27.50 o 
   8   2   8      650.43      515.10     63.00 o 
  10   2   8      166.21      185.60     46.09 o 
 -11   3   8       67.78       39.81     29.74 o 
  -9   3   8     1193.45     1196.30     75.38 o 
  -7   3   8     1157.38     1209.12     49.87 o 
  -5   3   8      222.66      208.96     15.27 o 
  -3   3   8     4850.39     4974.84     72.71 o 
  -1   3   8      428.67      383.55     21.43 o 
   1   3   8     2385.50     2701.79     66.56 o 
   3   3   8     1753.52     1729.79     60.79 o 
   5   3   8     7734.33     7580.35    172.14 o 
   7   3   8      422.75      373.84     36.85 o 
   9   3   8     1104.72     1171.65    113.45 o 
 -10   4   8       26.68       17.05     38.96 o 
  -8   4   8      695.64      763.36     47.03 o 
  -6   4   8      147.96      161.89     27.25 o 
  -4   4   8       76.45       77.19      9.31 o 
  -2   4   8     8420.40     8439.90    108.92 o 
   0   4   8     2451.69     2488.16     52.20 o 
   2   4   8      479.88      393.01     23.64 o 
   4   4   8      697.68      744.81     33.16 o 
   6   4   8      560.88      526.03     39.56 o 
   8   4   8       13.75       25.94     20.31 o 
  10   4   8        2.92        9.14     23.57 o 
  -9   5   8       62.13       58.74     19.87 o 
  -7   5   8       55.97       25.20     12.87 o 
  -5   5   8      236.98      264.93     35.05 o 
  -3   5   8      294.94      255.85     18.20 o 
  -1   5   8     1090.94     1023.57     51.64 o 
   1   5   8     1409.08     1583.03    129.66 o 
   3   5   8       27.93       21.40      7.71 o 
   5   5   8       33.62       40.11     11.25 o 
   7   5   8      567.76      526.68     44.52 o 
   9   5   8       21.55       19.37     29.97 o 
 -10   6   8       34.98       33.33     38.86 o 
  -8   6   8     1021.17     1055.31     58.91 o 
  -6   6   8      955.68      964.06     50.35 o 
  -4   6   8      585.24      627.67     36.61 o 
  -2   6   8     5722.46     5851.34    105.32 o 
   0   6   8     6420.59     6790.19    131.24 o 
   2   6   8     3917.59     4022.84    103.48 o 
   4   6   8       18.16       -4.49      5.82 o 
   6   6   8      448.79      326.76     33.44 o 
   8   6   8      235.39      252.56     39.21 o 
  10   6   8        9.53       21.96     53.15 o 
  -9   7   8      846.98      740.65     81.38 o 
  -7   7   8     1083.66     1295.87     63.81 o 
  -5   7   8     4077.26     4105.02     93.70 o 
  -3   7   8      206.98      262.75     38.44 o 
  -1   7   8      591.49      616.70     66.30 o 
   1   7   8      146.59      107.97     18.26 o 
   3   7   8     5935.24     5897.42    216.74 o 
   5   7   8      567.74      580.44     47.63 o 
   7   7   8     2088.94     2162.95    118.85 o 
   9   7   8     1690.79     1877.66    155.45 o 
  -8   8   8       41.10       69.26     23.58 o 
  -6   8   8      998.98      949.54     48.66 o 
  -4   8   8      757.28      731.47     36.72 o 
  -2   8   8     2762.40     2870.87     63.32 o 
   0   8   8     2754.55     2723.89    106.51 o 
   2   8   8      814.05      738.44     44.24 o 
   4   8   8      147.04      197.47     32.42 o 
   6   8   8     1325.46     1389.77    151.20 o 
   8   8   8        0.16       -8.17     25.11 o 
  -9   9   8       23.48      -25.77     31.71 o 
  -7   9   8      181.07      161.83     25.85 o 
  -5   9   8     1802.51     1934.40     69.58 o 
  -3   9   8      718.18      755.65     36.92 o 
  -1   9   8      590.53      602.75     49.67 o 
   1   9   8        1.28        4.95     12.69 o 
   3   9   8      553.51      613.74     59.64 o 
   5   9   8      431.05      447.60     47.52 o 
   7   9   8      120.84      146.06     52.70 o 
  -8  10   8        0.34       50.45     25.82 o 
  -6  10   8      968.76     1024.56     57.47 o 
  -4  10   8     1930.10     1973.35     71.26 o 
  -2  10   8     6382.72     6671.96    130.77 o 
   0  10   8      189.20      125.51     42.43 o 
   2  10   8      618.79      765.79     88.73 o 
   4  10   8      817.15     1058.69     80.37 o 
   6  10   8      985.40      867.84    107.07 o 
   8  10   8      193.43       96.89     57.55 o 
  -7  11   8       72.33       83.08     23.20 o 
  -5  11   8      690.69      781.94     50.50 o 
  -3  11   8      298.89      252.66     42.87 o 
  -1  11   8      176.26      206.95     39.66 o 
   1  11   8       61.89       37.82     18.57 o 
   3  11   8      117.60      132.32     45.93 o 
   5  11   8     1010.06     1128.36    209.51 o 
   7  11   8      323.60      288.23     63.72 o 
  -6  12   8        0.33       12.47     19.00 o 
  -4  12   8      516.34      484.25     62.50 o 
  -2  12   8       96.31       80.77     28.12 o 
   0  12   8        0.07       -5.38     19.18 o 
   2  12   8      144.03      127.06     36.81 o 
   4  12   8        1.84       -3.42     30.00 o 
   6  12   8       20.73       51.78     39.58 o 
  -5  13   8      725.55      681.36     78.25 o 
  -3  13   8      294.96      255.35     47.38 o 
  -1  13   8      426.20      455.10     54.90 o 
   1  13   8       37.76       55.66     19.85 o 
   3  13   8      996.22     1119.32    124.22 o 
   5  13   8     1022.92     1304.35    138.79 o 
  -2  14   8     1444.35     1467.95    114.33 o 
   0  14   8      622.33      717.70     69.11 o 
   2  14   8      563.94      632.14     77.35 o 
 -11   1   9      171.52       86.27     28.11 o 
  -9   1   9      871.16      954.01     71.58 o 
  -7   1   9      569.76      563.92     35.97 o 
  -5   1   9       20.88       12.62     14.56 o 
  -3   1   9     1462.49     1482.02     58.13 o 
  -1   1   9     5185.24     5304.88     68.82 o 
   1   1   9      123.37      127.01     15.09 o 
   3   1   9        6.43        3.71     10.79 o 
   5   1   9     8140.83     7812.11    178.00 o 
   7   1   9     3513.69     3301.07     97.18 o 
   9   1   9      588.49      585.71     64.78 o 
 -10   2   9        2.71       13.08     22.84 o 
  -8   2   9       90.17       81.86     30.20 o 
  -6   2   9      351.33      338.79     34.29 o 
  -4   2   9      398.49      454.15     24.11 o 
  -2   2   9     1335.53     1050.55     25.75 o 
   0   2   9     6155.66     6164.86     94.53 o 
   2   2   9      133.22      101.80     23.98 o 
   4   2   9     5533.81     5541.16    110.63 o 
   6   2   9     1631.22     1470.51     71.31 o 
   8   2   9      108.17       20.75     22.62 o 
  10   2   9        0.32        4.37     19.78 o 
 -11   3   9      248.58      172.57     44.73 o 
  -9   3   9      252.51      219.96     36.66 o 
  -7   3   9      579.22      654.99     56.09 o 
  -5   3   9      344.56      358.58     26.02 o 
  -3   3   9       13.58        5.68      8.77 o 
  -1   3   9     2165.32     2114.36     94.91 o 
   1   3   9     1103.37     1260.42     47.87 o 
   3   3   9      312.78      330.82     25.04 o 
   5   3   9      999.55     1079.93     67.05 o 
   7   3   9     2435.83     2269.37     90.93 o 
   9   3   9      122.51      110.59     33.53 o 
 -10   4   9        1.10      -18.26     18.26 o 
  -8   4   9       50.86       18.36     10.80 o 
  -6   4   9     2196.89     2536.67     81.03 o 
  -4   4   9     1605.28     1758.42     49.70 o 
  -2   4   9       69.87       60.03     10.30 o 
   0   4   9     3230.32     3181.67     67.15 o 
   2   4   9     3471.19     3657.97     69.26 o 
   4   4   9      567.52      510.10     33.44 o 
   6   4   9      621.79      579.79     52.37 o 
   8   4   9      299.29      280.33     42.82 o 
  10   4   9       32.45       50.85     31.62 o 
  -9   5   9     1307.46     1469.54     87.23 o 
  -7   5   9       60.49       54.98     13.17 o 
  -5   5   9      253.10      124.26     63.66 o 
  -3   5   9      399.51      365.95     21.90 o 
  -1   5   9      429.92      402.21     34.06 o 
   1   5   9      198.35      137.40     24.29 o 
   3   5   9      592.89      556.67     29.59 o 
   5   5   9      938.05     1035.60     46.39 o 
   7   5   9       25.66       38.05     18.95 o 
   9   5   9     1091.42     1088.54     87.37 o 
 -10   6   9       81.27      109.44     34.05 o 
  -8   6   9        0.89       10.50     12.43 o 
  -6   6   9     1459.80     1620.21     65.81 o 
  -4   6   9       15.97       27.55     11.27 o 
  -2   6   9        6.55        2.44     18.97 o 
   0   6   9     2388.05     2321.69    107.80 o 
   2   6   9     1767.12     1538.54     67.73 o 
   4   6   9     1282.62     1292.88     42.73 o 
   6   6   9        6.60       14.45      6.64 o 
   8   6   9       18.00       19.76     11.41 o 
  -9   7   9        4.19       -5.28     22.99 o 
  -7   7   9      100.89       84.40     17.97 o 
  -5   7   9        9.85        4.75     10.40 o 
  -3   7   9      354.44      408.02     29.60 o 
  -1   7   9       68.91       80.26     13.83 o 
   1   7   9       87.00      103.26     17.27 o 
   3   7   9     2226.51     2289.15    106.80 o 
   5   7   9       94.49       88.11     42.37 o 
   7   7   9       12.00        8.53     18.74 o 
   9   7   9       97.75       87.08     98.08 o 
  -8   8   9      786.79      781.76     78.39 o 
  -6   8   9      253.94      213.09     24.39 o 
  -4   8   9       14.13       -4.15      8.98 o 
  -2   8   9     7731.13     8047.75    114.20 o 
   0   8   9     3183.82     3388.36    143.32 o 
   2   8   9     3168.89     3311.87     95.41 o 
   4   8   9     4191.64     4263.87    146.07 o 
   6   8   9      660.10      673.69     98.14 o 
   8   8   9       65.73       75.20     28.71 o 
  -7   9   9      667.08      656.75     44.14 o 
  -5   9   9      760.07      719.92     43.86 o 
  -3   9   9        0.19        0.82      9.19 o 
  -1   9   9      118.17      105.22     18.74 o 
   1   9   9      296.97      327.08     28.07 o 
   3   9   9      336.53      298.55     53.86 o 
   5   9   9     1428.43     1536.35     91.23 o 
   7   9   9      768.87      805.21    102.00 o 
  -8  10   9        4.22       45.15     21.47 o 
  -6  10   9      676.26      648.03     43.69 o 
  -4  10   9       25.52       32.75     11.18 o 
  -2  10   9      188.61      185.58     22.51 o 
   0  10   9     1874.22     1878.87     87.53 o 
   2  10   9       65.99       61.26     25.08 o 
   4  10   9        2.57       14.73     29.97 o 
   6  10   9      323.02      281.53     65.38 o 
  -7  11   9        4.46       -2.90     14.37 o 
  -5  11   9        0.08        5.42     23.34 o 
  -3  11   9       67.28       60.24     19.07 o 
  -1  11   9       12.69       -8.52     17.19 o 
   1  11   9      980.57     1025.20     85.95 o 
   3  11   9       16.93        4.44     24.63 o 
   5  11   9      279.00      341.07     67.85 o 
   7  11   9     2441.10     2890.77    205.82 o 
  -6  12   9       15.86       59.70     22.28 o 
  -4  12   9      244.37      271.57     42.25 o 
  -2  12   9     2680.56     2683.49    225.38 o 
   0  12   9      140.63      124.96     28.08 o 
   2  12   9     1722.23     1799.79    118.02 o 
   4  12   9      811.24      799.81    105.43 o 
   6  12   9      146.13      265.01     65.76 o 
  -5  13   9       12.04       -5.00     16.69 o 
  -3  13   9       63.04       33.18     23.66 o 
  -1  13   9      108.69       42.90     26.42 o 
   1  13   9      302.03      228.00     39.25 o 
   3  13   9       88.46       74.96     26.51 o 
  -2  14   9        0.89       -5.27     19.42 o 
   0  14   9        1.36       12.30     20.41 o 
   2  14   9        1.23       58.02     22.27 o 
 -10   0  10      222.46      173.98     46.49 o 
  -8   0  10       75.04       59.18     26.56 o 
  -6   0  10     5972.15     6366.97    288.64 o 
  -4   0  10     6934.09     7083.70    157.35 o 
  -2   0  10     5292.55     5418.92    155.54 o 
   0   0  10     2626.52     2462.32     69.59 o 
   2   0  10      484.81      546.85    124.50 o 
   4   0  10     2158.05     2130.41    109.17 o 
   6   0  10      591.10      585.49     65.18 o 
   8   0  10       79.77       98.45     46.94 o 
  10   0  10      107.48       -6.20     38.04 o 
 -11   1  10       12.42       43.87     34.06 o 
  -9   1  10      583.29      698.14     96.28 o 
  -7   1  10      252.85      194.10     24.57 o 
  -5   1  10     1209.10     1202.66     83.07 o 
  -3   1  10     3772.98     3765.30     96.12 o 
  -1   1  10      409.75      517.02     23.05 o 
   1   1  10        2.93        2.93      6.51 o 
   3   1  10     1882.38     1965.47     70.80 o 
   5   1  10     1680.50     1634.02     83.37 o 
   7   1  10      659.25      677.41     62.70 o 
   9   1  10      776.80      770.32     74.99 o 
 -10   2  10       32.33       35.25     27.42 o 
  -8   2  10      228.04      197.37     35.15 o 
  -6   2  10     2786.22     2518.40    265.74 o 
  -4   2  10     2803.55     2897.45    119.73 o 
  -2   2  10      850.09      869.56     28.82 o 
   0   2  10     2343.03     2299.00     60.54 o 
   2   2  10      234.77      232.25     19.88 o 
   4   2  10       81.72       42.79     16.96 o 
   6   2  10      492.94      441.56     56.65 o 
   8   2  10      522.68      514.26     57.21 o 
  10   2  10       21.09      -19.10     23.49 o 
  -9   3  10     1010.66     1023.03     84.42 o 
  -7   3  10     3006.12     2807.05    275.21 o 
  -5   3  10     1667.06     1532.84     56.44 o 
  -3   3  10     3248.10     3154.90    119.30 o 
  -1   3  10      189.62      218.47     16.56 o 
   1   3  10     4539.95     4695.39    118.52 o 
   3   3  10      252.07      263.10     20.91 o 
   5   3  10     5343.03     5234.68    150.03 o 
   7   3  10     4798.74     4844.96    134.88 o 
   9   3  10      488.37      485.81     60.55 o 
 -10   4  10      265.98      254.87     48.20 o 
  -8   4  10      206.85      221.95     45.73 o 
  -6   4  10     5287.47     5535.35    109.25 o 
  -4   4  10      559.72      519.48     27.10 o 
  -2   4  10     4430.37     4503.67    107.34 o 
   0   4  10    19810.26    20029.41    370.41 o 
   2   4  10      317.24      388.01     24.18 o 
   4   4  10      272.51      283.05     27.36 o 
   6   4  10     1345.55     1122.40     75.19 o 
   8   4  10      140.54      139.29     31.34 o 
  10   4  10      188.89      213.05     42.68 o 
  -9   5  10       38.15       39.67     22.07 o 
  -7   5  10       59.72       55.82     15.66 o 
  -5   5  10      391.85      323.82     56.05 o 
  -3   5  10      147.58      135.34     16.20 o 
  -1   5  10      141.40       82.24     28.96 o 
   1   5  10      308.38      292.67     26.41 o 
   3   5  10      121.98      106.29     14.13 o 
   5   5  10      189.99      140.69     19.23 o 
   7   5  10     1475.29     1555.60     71.78 o 
   9   5  10       15.41      -17.82     17.90 o 
 -10   6  10       42.03        3.82     27.21 o 
  -8   6  10       14.92      -15.15     20.54 o 
  -6   6  10      230.31      229.15     27.33 o 
  -4   6  10      196.22      224.17     22.33 o 
  -2   6  10      320.57      331.13     27.43 o 
   0   6  10     1352.92     1137.34     83.09 o 
   2   6  10     2245.18     2248.76     86.09 o 
   4   6  10     1136.73     1110.35     48.76 o 
   6   6  10        1.89        9.72      6.74 o 
   8   6  10       31.41       26.98     26.52 o 
  -9   7  10      603.75      706.59     80.74 o 
  -7   7  10     1782.84     1863.27     70.09 o 
  -5   7  10     1887.81     1933.90     70.56 o 
  -3   7  10      604.81      627.09     36.63 o 
  -1   7  10      116.68      106.74     16.56 o 
   1   7  10      399.52      321.76     40.07 o 
   3   7  10      150.65      128.17     19.42 o 
   5   7  10     2019.85     2201.67    149.06 o 
   7   7  10     1914.06     1983.39    150.71 o 
   9   7  10      555.01      444.88     78.19 o 
  -8   8  10       88.75       77.91     17.12 o 
  -6   8  10      532.63      569.40     39.10 o 
  -4   8  10     1226.14     1203.20     47.98 o 
  -2   8  10      324.61      384.51     38.78 o 
   0   8  10      606.66      605.45     62.92 o 
   2   8  10     1003.38      970.47     61.69 o 
   4   8  10       18.75       -5.40     16.88 o 
   6   8  10       43.85       39.57     46.14 o 
   8   8  10      135.86      229.41     54.42 o 
  -7   9  10     1329.31     1336.40     70.68 o 
  -5   9  10       46.67       60.76     18.45 o 
  -3   9  10       17.37       11.87      8.83 o 
  -1   9  10      434.32      423.73     41.60 o 
   1   9  10     4174.47     4355.31    125.41 o 
   3   9  10       67.12       30.46     17.38 o 
   5   9  10       83.32       59.67     22.95 o 
   7   9  10      961.22     1001.45    115.41 o 
  -8  10  10      208.85      179.27     36.74 o 
  -6  10  10     1182.68     1144.48     58.34 o 
  -4  10  10     1534.76     1552.45     65.09 o 
  -2  10  10     3606.77     3479.75    125.79 o 
   0  10  10      512.17      530.59     54.94 o 
   2  10  10       84.45       99.99     27.21 o 
   4  10  10      621.88      731.01     70.30 o 
   6  10  10      372.80      375.32     67.29 o 
  -7  11  10      330.11      714.32    146.10 o 
  -5  11  10       24.00       35.53     17.73 o 
  -3  11  10      838.24      946.77     60.60 o 
  -1  11  10      269.06      333.79     40.77 o 
   1  11  10     3124.63     3357.26    155.41 o 
   3  11  10      385.23      417.26     56.36 o 
   5  11  10     1284.86     1298.48    132.52 o 
  -6  12  10      137.06      120.93     46.44 o 
  -4  12  10       27.83        5.10     18.15 o 
  -2  12  10      387.87      351.55     55.27 o 
   0  12  10       15.17        2.24     22.79 o 
   2  12  10        2.76       11.29     24.14 o 
   4  12  10       37.51       68.39     36.78 o 
  -3  13  10      105.37       94.95     35.21 o 
  -1  13  10      223.82      128.64     32.15 o 
   1  13  10      203.19      215.47     38.74 o 
   3  13  10      393.80      416.16     61.42 o 
  -2  14  10     1001.40     1021.48    100.68 o 
   0  14  10     1328.19     1445.39    109.32 o 
  -9   1  11      587.08      659.94     70.63 o 
  -7   1  11        6.13       -1.19     12.88 o 
  -5   1  11      134.17      189.16     37.02 o 
  -3   1  11       17.91       15.10     12.78 o 
  -1   1  11     2035.05     2154.71     49.28 o 
   1   1  11       51.29       96.82     14.60 o 
   3   1  11     3103.68     3064.09     91.28 o 
   5   1  11       65.18      111.22     25.32 o 
   7   1  11     1358.03     1388.93     90.46 o 
   9   1  11      836.33      792.01     76.94 o 
 -10   2  11        8.22       13.98     20.06 o 
  -8   2  11      124.56      103.26     36.11 o 
  -6   2  11     4110.73     3215.58    407.29 o 
  -4   2  11      455.54      351.34     46.21 o 
  -2   2  11     1182.19     1081.85     44.68 o 
   0   2  11    12214.47    12216.35    145.78 o 
   2   2  11     3767.52     3852.18     83.74 o 
   4   2  11     4184.22     4033.21    125.48 o 
   6   2  11      158.05      138.59     27.72 o 
   8   2  11       87.28       71.99     25.42 o 
  10   2  11      340.18      325.19     51.79 o 
  -9   3  11       73.24       29.68     20.39 o 
  -7   3  11      115.98       83.78     17.58 o 
  -5   3  11      245.07      251.37     26.94 o 
  -3   3  11      208.80      184.98     22.81 o 
  -1   3  11     1160.13     1290.34     39.10 o 
   1   3  11      215.56      154.21     46.74 o 
   3   3  11      254.61      280.65     23.61 o 
   5   3  11     4140.00     4013.15    133.75 o 
   7   3  11       56.47       19.88     17.68 o 
   9   3  11      329.44      320.49     51.32 o 
 -10   4  11      169.15      171.08     51.83 o 
  -8   4  11      379.02      311.13     45.84 o 
  -6   4  11      689.86      568.91     30.29 o 
  -4   4  11     1482.89     1442.91     46.79 o 
  -2   4  11        0.14       -5.73      8.41 o 
   0   4  11      164.94       97.42     32.04 o 
   2   4  11      810.12      742.99     35.22 o 
   4   4  11      866.41      848.51     46.57 o 
   6   4  11     2094.62     1851.35     96.74 o 
   8   4  11       37.62       26.79     12.86 o 
  10   4  11       76.48       30.92     86.72 o 
  -9   5  11      776.03      765.96     64.52 o 
  -7   5  11      719.10      837.86     51.98 o 
  -5   5  11        4.47        0.06      8.51 o 
  -3   5  11       57.63       38.65     11.65 o 
  -1   5  11       10.69       -2.35      9.60 o 
   1   5  11      969.90      936.10     35.63 o 
   3   5  11      565.23      561.03     32.99 o 
   5   5  11      905.51      877.79     46.64 o 
   7   5  11     1740.20     1841.17    102.66 o 
   9   5  11     1342.61     1465.61    136.59 o 
  -8   6  11       86.65       11.81     21.14 o 
  -6   6  11      233.27      214.04     28.00 o 
  -4   6  11     1662.63     1721.16     62.22 o 
  -2   6  11     3064.38     3088.90     95.78 o 
   0   6  11       76.61       56.30     10.63 o 
   2   6  11     3304.78     3265.53    107.30 o 
   4   6  11     2763.74     2500.73     86.76 o 
   6   6  11      262.49      237.67     34.36 o 
   8   6  11        0.55      -16.71     25.48 o 
  -9   7  11        7.16       14.68     34.86 o 
  -7   7  11       79.59      133.19     24.41 o 
  -5   7  11        2.20      -10.17     10.17 o 
  -3   7  11        2.82        6.89      8.10 o 
  -1   7  11      169.67      156.93     18.19 o 
   1   7  11      469.06      470.06     50.45 o 
   3   7  11       48.54       30.98     11.35 o 
   5   7  11        9.10       16.35     25.93 o 
   7   7  11      113.70      119.82     39.46 o 
   9   7  11     1069.67     1230.86    134.46 o 
  -8   8  11       21.90       33.20     18.82 o 
  -6   8  11        4.24      -11.60     11.60 o 
  -4   8  11      318.57      319.52     26.92 o 
  -2   8  11      158.55      153.39     20.79 o 
   0   8  11     1813.85     2209.78    409.93 o 
   2   8  11     3953.41     4025.79    129.10 o 
   4   8  11        6.03       51.31     25.76 o 
   6   8  11      625.51      665.94     90.12 o 
   8   8  11       71.08      156.33     50.60 o 
  -7   9  11      409.66      425.24     40.56 o 
  -5   9  11      163.52      107.10     17.28 o 
  -3   9  11        0.50        1.49     11.98 o 
  -1   9  11        0.74      -10.87     16.27 o 
   1   9  11     2988.40     3178.47    109.91 o 
   3   9  11      268.73      301.12     44.23 o 
   5   9  11     1474.35     1471.60     94.12 o 
   7   9  11     2407.43     2750.75    256.86 o 
  -6  10  11       16.91        5.73     15.62 o 
  -4  10  11      502.22      520.41     37.38 o 
  -2  10  11      103.64       88.71     24.03 o 
   0  10  11      248.78      245.12     37.88 o 
   2  10  11       59.78       36.93     36.75 o 
   4  10  11        4.47       42.24     43.26 o 
   6  10  11        0.02      -36.40     36.40 o 
  -5  11  11       68.51       59.65     20.54 o 
  -3  11  11       34.22       40.66     15.95 o 
  -1  11  11     1121.91     1153.11     76.12 o 
   1  11  11       95.57       29.19     19.19 o 
   3  11  11      198.14      279.30     64.85 o 
   5  11  11      288.97      367.23     72.65 o 
  -4  12  11      245.41      244.91     39.51 o 
  -2  12  11      421.78      398.10     56.40 o 
   0  12  11     1075.28     1090.36     92.49 o 
   2  12  11     1551.55     1661.86    116.02 o 
   4  12  11      714.62      867.12    110.17 o 
  -3  13  11      305.46      398.04     49.27 o 
  -1  13  11       22.98       43.39     17.68 o 
   1  13  11      170.74      182.45     35.91 o 
   3  13  11      402.80      510.48     88.30 o 
 -10   0  12       37.28       64.97     76.34 o 
  -8   0  12       57.84       71.39     44.08 o 
  -6   0  12     5278.95     6524.40    306.51 o 
  -4   0  12      522.13      565.30     80.75 o 
  -2   0  12     2792.99     2444.51    224.02 o 
   0   0  12      161.06      263.91     25.97 o 
   2   0  12       64.38       47.07     14.14 o 
   4   0  12     2077.65     2106.24    113.98 o 
   6   0  12       37.77       32.39     20.71 o 
   8   0  12      125.10       95.17     48.64 o 
  10   0  12      241.26      131.33     67.16 o 
  -9   1  12     1625.24     1758.81    136.24 o 
  -7   1  12     1687.28     1830.72    122.77 o 
  -5   1  12      779.76      819.82     71.91 o 
  -3   1  12     1023.69     1029.47     61.10 o 
  -1   1  12      313.49      360.65     21.34 o 
   1   1  12       51.80       34.11     10.79 o 
   3   1  12     8595.31     8458.66    139.12 o 
   5   1  12     6163.47     6159.49    169.68 o 
   7   1  12      199.63      208.79     37.54 o 
   9   1  12      971.82      983.08    108.64 o 
 -10   2  12       15.20       24.53     22.95 o 
  -8   2  12       23.23       -6.11     35.32 o 
  -6   2  12      336.89      392.01     79.52 o 
  -4   2  12     1936.32     2082.87    110.03 o 
  -2   2  12      540.06      546.69     24.04 o 
   0   2  12      262.38      310.53     24.49 o 
   2   2  12      138.55      107.58     15.07 o 
   4   2  12      338.37      330.83     38.54 o 
   6   2  12      490.17      486.80     51.65 o 
   8   2  12      255.47      238.95     39.23 o 
  10   2  12        5.29      -22.28     22.28 o 
  -9   3  12      425.22      529.32     70.32 o 
  -7   3  12      458.60      453.49     76.05 o 
  -5   3  12     4353.40     3943.61    309.57 o 
  -3   3  12        0.85        7.29      3.47 o 
  -1   3  12      933.40      974.98     35.49 o 
   1   3  12      299.95      298.05     29.95 o 
   3   3  12     6189.63     6341.51    126.57 o 
   5   3  12       67.05      109.05     24.75 o 
   7   3  12     1288.30     1425.81     92.58 o 
   9   3  12      902.83      877.17     82.65 o 
 -10   4  12       41.94       15.13     23.29 o 
  -8   4  12      115.83       89.14     27.07 o 
  -6   4  12      559.04      465.25     34.73 o 
  -4   4  12     1082.68      932.21     83.77 o 
  -2   4  12     1479.79     1547.41     70.39 o 
   0   4  12      426.12      349.72     26.31 o 
   2   4  12      860.29     1003.11     43.04 o 
   4   4  12      392.14      399.85     33.11 o 
   6   4  12      122.31       88.22     21.00 o 
   8   4  12      180.08      162.56     38.38 o 
  -9   5  12        5.71        8.36     22.66 o 
  -7   5  12        6.07       -2.69     27.07 o 
  -5   5  12       18.73       22.03      9.43 o 
  -3   5  12      914.52      926.57     42.34 o 
  -1   5  12      443.20      525.90     34.77 o 
   1   5  12      346.14      335.45     19.68 o 
   3   5  12       93.71      121.05     16.84 o 
   5   5  12       31.58       31.13     12.76 o 
   7   5  12      408.48      409.52     51.29 o 
   9   5  12        6.67      -30.60     30.60 o 
  -8   6  12      835.71      751.42     62.48 o 
  -6   6  12      197.60      199.07     25.95 o 
  -4   6  12     3651.79     3828.82    103.52 o 
  -2   6  12     7257.65     7540.62    223.36 o 
   0   6  12     3387.82     3486.43    125.77 o 
   2   6  12      455.89      290.74     33.38 o 
   4   6  12       28.68       17.71     10.02 o 
   6   6  12      310.69      308.99     39.47 o 
   8   6  12        9.23       16.05     21.22 o 
  -9   7  12      574.86      695.33     80.94 o 
  -7   7  12     2850.83     2919.83    100.93 o 
  -5   7  12      194.85      189.36     22.94 o 
  -3   7  12      972.59      999.75     49.02 o 
  -1   7  12       18.80       12.25      8.96 o 
   1   7  12      884.57      823.20    124.67 o 
   3   7  12      348.77      379.17     38.64 o 
   5   7  12     1874.75     2020.27    149.09 o 
   7   7  12      810.54      841.12    101.12 o 
  -8   8  12     1210.91     1157.81     80.17 o 
  -6   8  12      230.40      184.07     25.76 o 
  -4   8  12     1121.61     1139.72     76.76 o 
  -2   8  12     2628.58     2594.84     83.02 o 
   0   8  12      382.64      400.87     41.13 o 
   2   8  12      246.04      231.81     33.11 o 
   4   8  12     1187.70     1226.53    117.48 o 
   6   8  12       40.27       32.06     34.40 o 
   8   8  12       44.15       58.49     33.09 o 
  -7   9  12      700.62      658.71     50.93 o 
  -5   9  12      412.68      381.96     32.60 o 
  -3   9  12      104.31      110.34     20.29 o 
  -1   9  12        1.08        4.52     12.55 o 
   1   9  12      723.99      878.92     69.07 o 
   3   9  12      367.61      391.95     49.59 o 
   5   9  12      169.62      166.07     47.56 o 
   7   9  12        5.78      -27.03     33.36 o 
  -6  10  12      498.35      451.70     51.04 o 
  -4  10  12     3897.34     4235.61    154.12 o 
  -2  10  12       30.89       27.72     19.95 o 
   0  10  12      803.76      833.37     70.14 o 
   2  10  12      968.99     1135.39     90.21 o 
   4  10  12      221.00      144.65     34.08 o 
   6  10  12      532.35      617.41     94.94 o 
  -5  11  12      273.00      237.02     56.55 o 
  -3  11  12      171.71      182.81     30.37 o 
  -1  11  12      571.58      553.05     53.54 o 
   1  11  12      245.39      190.91     40.24 o 
   3  11  12      829.64      769.45     78.47 o 
   5  11  12      276.81      285.28     65.97 o 
  -4  12  12       17.55      -16.44     16.44 o 
  -2  12  12      203.83      189.84     38.14 o 
   0  12  12      442.86      373.47     47.98 o 
   2  12  12      245.68      242.93     61.82 o 
   4  12  12       24.43       40.63     23.18 o 
  -3  13  12      682.73      616.87     61.93 o 
  -1  13  12      206.27      143.06     31.81 o 
   1  13  12      920.71      969.13     80.58 o 
  -9   1  13      112.07      142.21     53.39 o 
  -7   1  13        5.18      -24.07     37.23 o 
  -5   1  13     1097.27     1263.42     92.34 o 
  -3   1  13      168.59      148.37     25.79 o 
  -1   1  13       28.13       14.75      5.13 o 
   1   1  13      389.69      437.35     38.09 o 
   3   1  13     1937.39     1871.31     86.61 o 
   5   1  13     3891.41     3955.98    139.46 o 
   7   1  13      631.09      606.42     62.06 o 
   9   1  13       90.05      538.87    876.50 o 
 -10   2  13        2.78       18.43     48.89 o 
  -8   2  13        2.52        1.92     30.34 o 
  -6   2  13       58.83       30.71     20.94 o 
  -4   2  13      726.26      656.78     64.38 o 
  -2   2  13     4129.57     3978.34    129.40 o 
   0   2  13      869.04      902.44     43.31 o 
   2   2  13     6312.69     6516.73    118.63 o 
   4   2  13     2316.17     2254.45     99.59 o 
   6   2  13      247.83      193.70     34.14 o 
   8   2  13       68.42       61.99     20.64 o 
  -9   3  13       40.94       78.79     51.82 o 
  -7   3  13      151.24      250.51     69.47 o 
  -5   3  13       34.71       23.91      9.93 o 
  -3   3  13       71.40       62.30     27.57 o 
  -1   3  13      247.45      249.27     18.73 o 
   1   3  13       12.61       28.21     14.92 o 
   3   3  13        8.43      -13.94     13.94 o 
   5   3  13     1672.75     1645.88     89.84 o 
   7   3  13       83.10       74.79     31.06 o 
   9   3  13      344.43      387.03     56.52 o 
  -8   4  13      520.95      562.59    101.55 o 
  -6   4  13      267.17      223.69     28.22 o 
  -4   4  13      276.37      271.29     47.84 o 
  -2   4  13     1739.68     1693.35     68.38 o 
   0   4  13     2393.83     2425.73     95.92 o 
   2   4  13       89.73       70.43     15.23 o 
   4   4  13     1044.99     1104.41     56.51 o 
   6   4  13       97.59       45.23     18.72 o 
   8   4  13       28.47        4.88     21.28 o 
  -9   5  13       52.26       80.64     33.43 o 
  -7   5  13      317.41      348.86     57.30 o 
  -5   5  13      394.25      309.10     23.96 o 
  -3   5  13       59.76       54.86     10.95 o 
  -1   5  13      190.10      180.56     20.30 o 
   1   5  13       20.75       10.05      7.15 o 
   3   5  13       42.61       40.49      9.86 o 
   5   5  13      451.71      536.38     38.99 o 
   7   5  13     1557.53     1545.91     96.50 o 
   9   5  13     1297.58     1271.28    188.34 o 
  -8   6  13     1206.44     1136.83     77.95 o 
  -6   6  13        6.78       -6.96     24.80 o 
  -4   6  13      136.11      134.75     20.00 o 
  -2   6  13     2015.68     2025.69     81.94 o 
   0   6  13     2194.88     2142.15    120.33 o 
   2   6  13      974.50     1252.11     72.75 o 
   4   6  13       89.92       29.82     10.17 o 
   6   6  13       86.53      130.34     38.72 o 
   8   6  13       72.64       32.60     62.85 o 
  -7   7  13      137.50       88.65     22.46 o 
  -5   7  13       94.77      105.56     24.38 o 
  -3   7  13      187.84      201.23     22.59 o 
  -1   7  13      103.52       93.49     15.95 o 
   1   7  13      749.54      742.27    105.33 o 
   3   7  13      119.35      129.65     26.09 o 
   5   7  13      141.81      170.26     46.24 o 
   7   7  13       29.83      819.12    524.00 o 
  -8   8  13        3.21       -8.28     18.27 o 
  -6   8  13       32.96       13.36     13.20 o 
  -4   8  13     2273.05     2316.98     92.53 o 
  -2   8  13     1445.97     1492.87    109.06 o 
   0   8  13     1920.76     2097.79    122.27 o 
   2   8  13     4044.48     3957.43    137.04 o 
   4   8  13     2070.30     2063.92    204.78 o 
   6   8  13      125.70      147.17     46.85 o 
  -7   9  13      259.31      324.27     44.68 o 
  -5   9  13       72.92       50.09     20.71 o 
  -3   9  13      292.35      276.78     35.29 o 
  -1   9  13       68.08       70.55     29.64 o 
   1   9  13      295.06      273.38     42.23 o 
   3   9  13      593.90      716.45     91.07 o 
   5   9  13      882.04      996.31    178.70 o 
   7   9  13       19.08       26.05     30.91 o 
  -6  10  13       39.38       -2.86     26.13 o 
  -4  10  13        0.08       -4.43     24.38 o 
  -2  10  13      358.36      327.01     41.37 o 
   0  10  13      100.09       85.06     28.55 o 
   2  10  13        1.38       16.51     17.82 o 
   4  10  13       72.04       55.70     32.20 o 
   6  10  13      137.07      123.92     47.79 o 
  -5  11  13      117.33      133.52     31.48 o 
  -3  11  13      117.03      108.35     21.32 o 
  -1  11  13      378.62      390.66     46.14 o 
   1  11  13       27.02        6.57     20.96 o 
   3  11  13       18.59       -4.80     17.75 o 
   5  11  13     2274.73     2625.97    197.09 o 
  -4  12  13     1122.60     1206.19    131.55 o 
  -2  12  13      232.37      228.52     36.10 o 
   0  12  13     1588.98     1451.13    112.82 o 
   2  12  13      988.05     1051.38     96.73 o 
  -1  13  13      614.96      613.61    131.67 o 
   1  13  13      111.24       73.81     32.71 o 
 -10   0  14       39.53       40.82     47.11 o 
  -8   0  14     1939.61     1945.00    195.72 o 
  -6   0  14     2990.83     3386.78    232.28 o 
  -4   0  14     1192.76     1244.80    126.93 o 
  -2   0  14     1266.44     1108.96     77.99 o 
   0   0  14      179.79      250.97     37.28 o 
   2   0  14     2530.09     2692.70    128.27 o 
   4   0  14     1022.14      935.03     80.42 o 
   6   0  14       76.64       85.16     29.92 o 
   8   0  14       75.20      -23.90     29.70 o 
  -9   1  14      134.80       98.08     29.91 o 
  -7   1  14      875.70      768.09     83.69 o 
  -5   1  14     1615.96     1714.96    110.33 o 
  -3   1  14     1717.37     1781.43    103.75 o 
  -1   1  14        8.56       18.75      6.59 o 
   1   1  14     1024.15      971.43     58.91 o 
   3   1  14     5482.07     5444.56    151.26 o 
   5   1  14      363.65      390.04     74.00 o 
   7   1  14     1013.14      913.35     77.85 o 
   9   1  14      516.45      599.80     85.75 o 
 -10   2  14      162.13      142.90     46.06 o 
  -8   2  14      348.08      499.36     74.54 o 
  -6   2  14      991.53      914.55     84.97 o 
  -4   2  14      113.96      108.97     24.90 o 
  -2   2  14      448.77      467.15     22.47 o 
   0   2  14      207.07      243.83     22.10 o 
   2   2  14      183.42      160.75     18.64 o 
   4   2  14      950.70      925.34     66.29 o 
   6   2  14      200.78      136.94     30.55 o 
   8   2  14       16.57        8.68     33.66 o 
  -9   3  14     1377.02     1414.75    128.63 o 
  -7   3  14      828.77      811.45     84.72 o 
  -5   3  14     1671.58     1727.23    112.66 o 
  -3   3  14      263.62      266.05     29.77 o 
  -1   3  14      793.25      811.48     35.02 o 
   1   3  14      892.04      810.65     53.62 o 
   3   3  14     3517.04     3474.39    101.39 o 
   5   3  14     3033.33     3052.00    103.28 o 
   7   3  14      850.14      910.04     76.65 o 
   9   3  14      768.17      723.26     77.59 o 
  -8   4  14      903.07      977.97    101.68 o 
  -6   4  14      342.48      380.39     55.30 o 
  -4   4  14     3023.49     2982.47     98.44 o 
  -2   4  14     7261.49     7171.56    254.02 o 
   0   4  14      740.53      703.93     41.88 o 
   2   4  14     1098.55     1018.09     52.12 o 
   4   4  14      456.90      370.85     34.87 o 
   6   4  14       38.01       28.79     16.14 o 
   8   4  14      153.93      132.66     45.39 o 
  -9   5  14        9.32      -29.06     34.39 o 
  -7   5  14      108.24       83.41     27.60 o 
  -5   5  14       48.48       30.08     14.33 o 
  -3   5  14      341.91      270.91     35.53 o 
  -1   5  14       26.54       19.52      7.92 o 
   1   5  14      150.54      174.15     21.82 o 
   3   5  14      553.70      511.39     36.59 o 
   5   5  14      460.92      512.19     40.03 o 
   7   5  14      109.94      117.43     40.50 o 
  -8   6  14      743.06      705.75    153.85 o 
  -6   6  14       24.73       48.14     28.75 o 
  -4   6  14      129.62      122.83     21.22 o 
  -2   6  14      512.71      524.44     37.95 o 
   0   6  14     1863.10     1827.24     89.97 o 
   2   6  14     1043.00      782.24     98.04 o 
   4   6  14      316.51      319.57     36.21 o 
   6   6  14        8.00       24.96     22.83 o 
   8   6  14      318.40      343.50     67.54 o 
  -7   7  14      873.17      817.97    111.33 o 
  -5   7  14      400.14      455.86     63.40 o 
  -3   7  14       86.04       47.41     13.63 o 
  -1   7  14      274.13      224.71     41.76 o 
   1   7  14      640.49      656.74     65.28 o 
   3   7  14     1330.07     1419.39    110.38 o 
   5   7  14     2477.30     2394.05    165.69 o 
   7   7  14     1223.16     1227.84    158.17 o 
  -6   8  14      717.68      804.92    180.85 o 
  -4   8  14      147.63      139.05     24.17 o 
  -2   8  14      766.06      797.37     55.92 o 
   0   8  14      527.31      480.05     59.28 o 
   2   8  14       41.21       50.61     16.56 o 
   4   8  14       42.23       50.75     30.53 o 
   6   8  14      117.36      113.95     42.63 o 
  -7   9  14       50.28       42.00     30.19 o 
  -5   9  14      127.65       81.62     30.61 o 
  -3   9  14      262.33      233.72     40.73 o 
  -1   9  14     1706.90     1662.07     95.63 o 
   1   9  14       34.19       40.00     18.93 o 
   3   9  14       48.73       44.04     29.70 o 
   5   9  14      941.70     1096.54    120.32 o 
  -6  10  14      455.84      432.91     78.32 o 
  -4  10  14      750.51      752.01    106.02 o 
  -2  10  14       80.04       67.37     15.67 o 
   0  10  14      264.32      345.62     55.25 o 
   2  10  14      644.71      744.19     75.95 o 
   4  10  14      505.42      421.12     57.93 o 
  -5  11  14     1031.93     1081.81     79.91 o 
  -3  11  14      271.89      242.77     55.44 o 
  -1  11  14     2456.19     2440.82    131.90 o 
   1  11  14      621.53      688.51     77.82 o 
   3  11  14      998.53     1076.13     95.31 o 
  -2  12  14       55.26       46.14     21.46 o 
   0  12  14        0.68        3.76     16.21 o 
   2  12  14        0.04      -13.70     17.99 o 
  -9   1  15        0.28       24.40     32.44 o 
  -7   1  15      129.87      115.06     35.44 o 
  -5   1  15       56.91       32.41     28.34 o 
  -3   1  15      718.32      702.53     67.98 o 
  -1   1  15      804.82      896.58     38.08 o 
   1   1  15     2371.96     2472.03     85.85 o 
   3   1  15       14.90       22.06     12.49 o 
   5   1  15      612.06      676.96     61.39 o 
   7   1  15     1279.82     1413.09     97.30 o 
   9   1  15        1.74        5.82     22.48 o 
  -8   2  15      326.87      341.20     64.17 o 
  -6   2  15        2.65      -19.16     21.48 o 
  -4   2  15      610.79      623.31     67.49 o 
  -2   2  15     3320.39     3316.65    136.61 o 
   0   2  15     1752.43     1706.00     75.15 o 
   2   2  15     2910.63     3037.96     95.93 o 
   4   2  15      892.93      894.04     56.03 o 
   6   2  15      200.22      196.86     34.71 o 
   8   2  15      240.98      261.10     43.49 o 
  -9   3  15        7.22       -6.01     56.40 o 
  -7   3  15      105.08       73.16     31.09 o 
  -5   3  15      621.01      520.42     66.44 o 
  -3   3  15      289.76      338.27     31.20 o 
  -1   3  15      103.81       98.23     11.99 o 
   1   3  15      596.12      573.74     70.30 o 
   3   3  15     1071.72     1098.49     59.22 o 
   5   3  15      154.43      162.83     24.72 o 
   7   3  15      451.30      587.94     62.86 o 
  -8   4  15      126.51      120.82     40.74 o 
  -6   4  15     1596.91     1635.96    119.86 o 
  -4   4  15       91.51       55.78     32.47 o 
  -2   4  15      153.18      156.50     17.41 o 
   0   4  15     1023.72      855.59     46.93 o 
   2   4  15     1281.84     1322.84     62.10 o 
   4   4  15     1851.17     1731.16     74.96 o 
   6   4  15       33.37       25.13     14.19 o 
   8   4  15       77.59       40.68     22.63 o 
  -7   5  15        2.14      -15.48     26.77 o 
  -5   5  15      140.22      144.60     23.96 o 
  -3   5  15      315.50      208.68     46.76 o 
  -1   5  15        7.39        1.97      7.23 o 
   1   5  15       63.20       55.00     11.05 o 
   3   5  15       24.82        5.09     10.04 o 
   5   5  15      314.31      323.02     32.86 o 
   7   5  15     1947.68     2264.43    165.44 o 
  -8   6  15      369.18      226.84    171.44 o 
  -6   6  15      723.69      690.69     81.00 o 
  -4   6  15     2059.47     2207.42    135.58 o 
  -2   6  15       12.26       11.00      7.71 o 
   0   6  15     2487.71     2443.14    127.76 o 
   2   6  15     3060.65     2683.18    152.89 o 
   4   6  15      632.15      632.06     55.24 o 
   6   6  15       43.99       73.53     31.89 o 
  -7   7  15        6.28       26.86     27.64 o 
  -5   7  15        3.26      -16.06     24.75 o 
  -3   7  15      141.72      115.53     19.51 o 
  -1   7  15       17.14        2.79     71.64 o 
   1   7  15       50.15       76.47     42.83 o 
   3   7  15       34.30       38.60     15.14 o 
   5   7  15        7.93       -0.97     20.01 o 
   7   7  15      882.88      990.37    115.42 o 
  -6   8  15      258.91      279.39     52.43 o 
  -4   8  15       37.77       13.75     29.86 o 
  -2   8  15     1590.98     1776.53     83.94 o 
   0   8  15     2779.38     2987.06    152.62 o 
   2   8  15       17.79       18.97     15.30 o 
   4   8  15      753.17      844.62    101.33 o 
   6   8  15        6.34      -25.39     33.88 o 
  -5   9  15        0.06       12.10     30.19 o 
  -3   9  15      238.66      215.39     44.38 o 
  -1   9  15       68.21       36.35     18.07 o 
   1   9  15        0.88       -9.06     14.23 o 
   3   9  15      613.34      506.07     79.68 o 
   5   9  15      792.99      877.23    109.54 o 
  -4  10  15      118.15       77.97     47.29 o 
  -2  10  15        0.08       12.80     15.90 o 
   0  10  15        0.81        2.34     21.11 o 
   2  10  15       12.96       29.91     28.84 o 
   4  10  15       87.73       57.48     35.51 o 
  -3  11  15      660.17      670.61    139.94 o 
  -1  11  15      271.75      248.41     40.29 o 
   1  11  15       78.01       31.41     26.45 o 
   3  11  15       89.73       36.72     25.79 o 
  -2  12  15      568.92      740.85     71.93 o 
   0  12  15     1075.65     1020.97     82.29 o 
  -8   0  16     1044.50      976.44    149.24 o 
  -6   0  16       93.70       53.25     44.26 o 
  -4   0  16     1383.45     1387.11    143.13 o 
  -2   0  16      117.40       90.07     16.42 o 
   0   0  16      412.68      398.54     48.09 o 
   2   0  16     2482.47     2638.84    136.58 o 
   4   0  16      152.30      121.11     48.53 o 
   6   0  16      811.21      851.67    128.77 o 
   8   0  16      109.20      173.25     69.30 o 
  -9   1  16      586.80      533.64     82.44 o 
  -7   1  16      542.92      448.86     67.34 o 
  -5   1  16      121.48      151.46     37.34 o 
  -3   1  16      166.61      143.43     30.13 o 
  -1   1  16        8.69       24.44     12.40 o 
   1   1  16     5519.36     5641.03    134.52 o 
   3   1  16     7255.98     7522.50    161.74 o 
   5   1  16       55.77       37.11     17.94 o 
   7   1  16     1151.25     1184.87     91.55 o 
  -8   2  16      172.78       92.72     33.03 o 
  -6   2  16      196.43      162.66     84.45 o 
  -4   2  16      266.68      268.23     48.08 o 
  -2   2  16        0.04       18.23      6.51 o 
   0   2  16       33.37       22.09     13.92 o 
   2   2  16      314.06      337.67     34.31 o 
   4   2  16      295.02      274.73     33.93 o 
   6   2  16      130.38       67.93     32.59 o 
   8   2  16       11.58        2.10     24.16 o 
  -9   3  16      335.14      309.25     62.77 o 
  -7   3  16     2832.65     3004.77    171.98 o 
  -5   3  16      247.82      225.77     44.97 o 
  -3   3  16      177.05      155.95     20.78 o 
  -1   3  16        0.20       -0.07      6.21 o 
   1   3  16     1457.34     1410.00     94.52 o 
   3   3  16      143.20      156.24     23.98 o 
   5   3  16     1413.18     1525.27     76.78 o 
   7   3  16      421.99      443.85     55.91 o 
  -8   4  16      409.94      313.99     65.20 o 
  -6   4  16       14.21       35.12     28.03 o 
  -4   4  16      669.27      707.63     55.80 o 
  -2   4  16      761.26      726.09     41.00 o 
   0   4  16      633.67      663.77     43.41 o 
   2   4  16      258.77      290.71     29.10 o 
   4   4  16      293.13      286.30     32.05 o 
   6   4  16      944.58     1044.06     77.51 o 
   8   4  16      104.01      189.73     51.89 o 
  -7   5  16       13.11        5.76     21.76 o 
  -5   5  16      478.48      579.26     70.23 o 
  -3   5  16      104.85       58.92     37.98 o 
  -1   5  16      286.86      241.02     23.97 o 
   1   5  16        2.45       -0.70     10.79 o 
   3   5  16       65.37       43.40     19.14 o 
   5   5  16      756.11      792.47     64.51 o 
   7   5  16       40.94       39.87     31.36 o 
  -8   6  16        2.61       31.79     87.93 o 
  -6   6  16     1032.64     1072.56    108.61 o 
  -4   6  16     3954.60     4126.36    189.69 o 
  -2   6  16     1972.37     1934.73    135.27 o 
   0   6  16      653.62      712.43     70.98 o 
   2   6  16       95.13       26.59     23.79 o 
   4   6  16      255.05      235.12     35.03 o 
   6   6  16      136.85      157.11     58.94 o 
  -7   7  16      548.51      560.40     78.87 o 
  -5   7  16      825.68      849.78    135.41 o 
  -3   7  16       26.83        5.71     17.11 o 
  -1   7  16       34.01       18.95     15.92 o 
   1   7  16       36.63       82.92     26.77 o 
   3   7  16     1671.28     1876.95     99.89 o 
   5   7  16      609.92      583.72     84.33 o 
  -6   8  16      135.54       76.19     69.29 o 
  -4   8  16     1082.87     1057.22     79.01 o 
  -2   8  16       91.15       97.86     21.64 o 
   0   8  16      267.59      323.53     53.45 o 
   2   8  16      393.09      398.39     48.07 o 
   4   8  16       44.98       39.14     29.35 o 
   6   8  16       35.90       32.32     48.21 o 
  -5   9  16        0.12       36.83     29.05 o 
  -3   9  16       14.12        8.64     20.13 o 
  -1   9  16      450.69      508.16     54.54 o 
   1   9  16      225.49      206.85     35.97 o 
   3   9  16      115.63      114.45     41.99 o 
   5   9  16       76.09      126.28     45.56 o 
  -4  10  16       63.95        0.77     23.35 o 
  -2  10  16      527.40      639.36    104.99 o 
   0  10  16      786.48      905.77     95.03 o 
   2  10  16       76.92       96.27     40.66 o 
   4  10  16      783.72      918.94    117.94 o 
  -3  11  16      421.49      351.69     49.54 o 
  -1  11  16      431.82      417.02     48.93 o 
   1  11  16      412.00      520.72     69.76 o 
  -7   1  17      549.08      646.26     84.52 o 
  -5   1  17      182.89      216.87     47.70 o 
  -3   1  17      184.72      140.46     32.74 o 
  -1   1  17      471.08      524.33     37.04 o 
   1   1  17       13.53       -1.80     10.37 o 
   3   1  17     1363.52     1424.83     73.37 o 
   5   1  17      553.01      486.64     54.45 o 
   7   1  17       30.13        4.01     29.14 o 
  -8   2  17      355.61      293.28    146.17 o 
  -6   2  17      527.87      546.22     75.48 o 
  -4   2  17     1320.99     1269.44    100.91 o 
  -2   2  17      922.90      863.85     66.39 o 
   0   2  17     4895.49     4846.77    123.37 o 
   2   2  17     1928.81     1867.50     80.32 o 
   4   2  17      123.53       69.39     15.83 o 
   6   2  17       74.14       83.18     23.71 o 
  -7   3  17       84.02      118.83     42.84 o 
  -5   3  17      203.18      225.25     46.35 o 
  -3   3  17        7.10        6.61      7.52 o 
  -1   3  17       44.15       36.87      8.72 o 
   1   3  17     1705.76     1653.23    140.29 o 
   3   3  17      227.79      198.43     27.35 o 
   5   3  17       15.84       17.36     12.80 o 
   7   3  17      150.70      114.29     43.88 o 
  -8   4  17        6.63       38.03     43.34 o 
  -6   4  17      687.32      644.48     80.54 o 
  -4   4  17      520.75      468.32     65.68 o 
  -2   4  17      798.64      778.68     79.84 o 
   0   4  17       43.37       16.33     13.78 o 
   2   4  17     1253.77     1380.60     67.59 o 
   4   4  17        5.80       41.40     15.23 o 
   6   4  17      236.01      224.58     50.42 o 
  -7   5  17       61.63        6.00     35.30 o 
  -5   5  17        0.72      -28.10     28.10 o 
  -3   5  17        6.53        7.74     13.43 o 
  -1   5  17       61.00       44.26     23.41 o 
   1   5  17       75.58      125.13     22.13 o 
   3   5  17      338.15      371.85     44.38 o 
   5   5  17     1690.17     1739.62     98.97 o 
   7   5  17     1497.10     1750.26    151.17 o 
  -6   6  17       57.84       33.47     19.48 o 
  -4   6  17      831.74      850.62     92.01 o 
  -2   6  17     1217.24     1184.79    121.53 o 
   0   6  17      620.25      752.19     74.00 o 
   2   6  17       46.30       25.15     13.45 o 
   4   6  17      114.88      110.37     35.69 o 
   6   6  17      166.28      135.72     47.49 o 
  -7   7  17       65.35       37.88     67.26 o 
  -5   7  17       60.70       61.95     32.26 o 
  -3   7  17      148.94      115.35     27.38 o 
  -1   7  17      167.66      142.19     33.01 o 
   1   7  17       71.94      102.62     38.35 o 
   3   7  17      113.46      118.88     25.34 o 
   5   7  17       45.01      130.80     48.06 o 
  -6   8  17      196.08       77.66     44.46 o 
  -4   8  17      106.12      168.46     67.65 o 
  -2   8  17      904.44     1076.75     81.45 o 
   0   8  17     2244.50     2412.36    143.30 o 
   2   8  17     2213.11     2271.63    117.81 o 
   4   8  17      203.78      283.74     92.16 o 
  -5   9  17      318.55      275.68    127.25 o 
  -3   9  17        0.61       -6.79     17.11 o 
  -1   9  17       24.01       25.81     14.41 o 
   1   9  17       97.84       51.57     26.23 o 
   3   9  17      668.31      690.40     97.40 o 
  -4  10  17        1.69      -13.29     61.50 o 
  -2  10  17       57.04       73.30     29.29 o 
   0  10  17       59.76       56.00     42.90 o 
   2  10  17       13.57       19.91     21.64 o 
  -1  11  17      157.72      230.57     54.71 o 
  -8   0  18      273.97      208.67     57.66 o 
  -6   0  18      141.22      160.03     63.47 o 
  -4   0  18      336.82      316.93     74.72 o 
  -2   0  18      184.74      194.37     52.15 o 
   0   0  18     1474.90     1592.17    102.40 o 
   2   0  18     1415.92     1404.50    106.70 o 
   4   0  18       49.30       57.77     38.63 o 
   6   0  18       20.61       39.09     44.84 o 
  -7   1  18      371.85      353.03     61.87 o 
  -5   1  18     1020.10     1120.83    103.84 o 
  -3   1  18       47.20       46.18     48.71 o 
  -1   1  18      544.10      503.13     62.40 o 
   1   1  18     3514.49     3661.72    127.02 o 
   3   1  18      247.44      248.38     30.89 o 
   5   1  18      790.06      835.77     72.85 o 
   7   1  18      585.37      589.73     87.77 o 
  -8   2  18      709.12      628.66     88.46 o 
  -6   2  18        0.67      -21.98     26.40 o 
  -4   2  18       47.90       29.58     23.23 o 
  -2   2  18       47.87      -18.52     19.98 o 
   0   2  18      313.54      325.12     33.43 o 
   2   2  18     1071.56     1065.91     62.39 o 
   4   2  18       84.92       75.58     18.34 o 
   6   2  18        0.22      -13.85     14.82 o 
  -7   3  18      732.11      698.02     88.23 o 
  -5   3  18      409.13      455.18     90.26 o 
  -3   3  18        0.01      -14.49     25.92 o 
  -1   3  18     1164.10     1056.27    160.99 o 
   1   3  18     2331.33     2254.03    102.94 o 
   3   3  18      586.44      570.24     46.01 o 
   5   3  18      943.71      950.00     64.37 o 
   7   3  18     1007.37     1053.61    143.99 o 
  -6   4  18     1713.32     1850.99    138.28 o 
  -4   4  18     1878.91     1996.74    134.74 o 
  -2   4  18      537.43      692.89     76.21 o 
   0   4  18     1469.06     1424.50     82.68 o 
   2   4  18       15.51        7.59     11.13 o 
   4   4  18       39.75       39.64     26.87 o 
   6   4  18       56.18       66.30     28.75 o 
  -7   5  18      101.34      101.37     59.46 o 
  -5   5  18      260.31      261.03     50.71 o 
  -3   5  18       21.03       -4.64     22.13 o 
  -1   5  18        2.29      -14.87     14.87 o 
   1   5  18      301.88      276.58     33.16 o 
   3   5  18      165.62      180.35     31.34 o 
   5   5  18       77.42      235.67     57.58 o 
  -6   6  18      167.59      120.78     80.82 o 
  -4   6  18      293.99      328.86     57.74 o 
  -2   6  18     1184.19     1377.62    103.40 o 
   0   6  18      497.73      438.08     58.51 o 
   2   6  18      579.11      586.44     58.97 o 
   4   6  18       59.51       23.07     32.31 o 
   6   6  18      375.02      451.42     78.33 o 
  -5   7  18      310.22      268.61     56.24 o 
  -3   7  18        0.40       23.41     22.42 o 
  -1   7  18      392.82      440.78     85.26 o 
   1   7  18      592.51      624.47     71.08 o 
   3   7  18     1012.95     1019.37    110.06 o 
   5   7  18      806.23      777.43    112.35 o 
  -4   8  18      494.56      410.00    181.05 o 
  -2   8  18      124.41      151.85     41.93 o 
   0   8  18      216.85      284.23     49.92 o 
   2   8  18      449.26      522.10     80.69 o 
   4   8  18      104.76      114.12     40.19 o 
  -3   9  18      422.42      407.30    186.69 o 
  -1   9  18        0.49      -31.43     31.43 o 
   1   9  18        8.89        6.00     53.94 o 
   3   9  18      681.40      937.94    113.83 o 
  -2  10  18      267.59      162.59     64.45 o 
   0  10  18      379.56      475.62    104.50 o 
  -7   1  19       37.28       22.83     40.78 o 
  -5   1  19      138.70      183.66     40.72 o 
  -3   1  19      991.64      939.53     88.21 o 
  -1   1  19      725.30      738.42     78.01 o 
   1   1  19      336.99      324.70     52.73 o 
   3   1  19      220.52      287.92     30.51 o 
   5   1  19      925.47      996.96     78.95 o 
  -6   2  19      160.37      108.50     35.05 o 
  -4   2  19      951.75      843.21     87.23 o 
  -2   2  19      402.74      410.54     57.83 o 
   0   2  19     1229.59     1249.85    100.90 o 
   2   2  19     1315.97     1392.62     67.22 o 
   4   2  19     1291.26     1360.45     77.60 o 
   6   2  19       30.68       46.24     23.99 o 
  -7   3  19      691.15      559.74     81.89 o 
  -5   3  19       18.75       -5.83     24.28 o 
  -3   3  19       31.68       65.04     19.93 o 
  -1   3  19      576.78      519.89    160.74 o 
   1   3  19        2.31      -10.68     10.68 o 
   3   3  19      239.15      272.73     32.57 o 
   5   3  19      421.95      506.47     57.36 o 
  -6   4  19       61.70      100.53     37.26 o 
  -4   4  19      108.79      127.18     39.44 o 
  -2   4  19      793.70      809.23     87.47 o 
   0   4  19      974.96      889.89     77.14 o 
   2   4  19      820.92      831.69     56.72 o 
   4   4  19       12.09      -21.32     21.32 o 
   6   4  19       17.92       11.84     23.32 o 
  -5   5  19      175.17       95.31     56.21 o 
  -3   5  19      325.29      269.25     52.82 o 
  -1   5  19      378.17      376.04     85.86 o 
   1   5  19       88.57       36.17     18.68 o 
   3   5  19       16.86        5.15     17.62 o 
   5   5  19     1357.89     1524.35    136.45 o 
  -6   6  19      712.86      753.29     93.40 o 
  -4   6  19       12.32       -2.15     20.20 o 
  -2   6  19     1400.01     1611.26    124.77 o 
   0   6  19     1462.96     1497.78     92.99 o 
   2   6  19      410.06      407.36     49.67 o 
   4   6  19      293.84      278.58     58.28 o 
  -5   7  19       27.74      -19.88     34.26 o 
  -3   7  19      215.20       82.49     71.15 o 
  -1   7  19       84.50       85.17     19.20 o 
   1   7  19      113.02       75.49     26.09 o 
   3   7  19      152.46      228.92     80.23 o 
  -4   8  19      917.08      920.11    279.10 o 
  -2   8  19     1123.24     1015.03    437.35 o 
   0   8  19       73.42       92.96     30.88 o 
   2   8  19      558.79      583.28     87.69 o 
  -3   9  19      322.36      289.16    173.98 o 
  -1   9  19      264.75      225.44     69.37 o 
   1   9  19      171.54      174.85    107.23 o 
  -6   0  20      263.88      266.60     81.54 o 
  -4   0  20       83.54      179.72     58.10 o 
  -2   0  20      828.86      883.94    126.03 o 
   0   0  20     2082.98     2388.88    203.98 o 
   2   0  20      153.88      124.76     34.31 o 
   4   0  20      653.68      752.21    165.11 o 
   6   0  20        0.06       -0.96     47.56 o 
  -7   1  20       33.92       42.58     31.48 o 
  -5   1  20        8.83       17.80     68.94 o 
  -3   1  20       26.01       63.84     26.11 o 
  -1   1  20     1359.34     1300.03    105.85 o 
   1   1  20     3041.05     2963.14    160.85 o 
   3   1  20        0.73       -4.42     17.22 o 
   5   1  20      772.32      765.76     70.60 o 
  -6   2  20      161.42      113.28     77.73 o 
  -4   2  20        2.82      -13.40     31.41 o 
  -2   2  20       21.52       63.55     30.19 o 
   0   2  20      231.60      222.95     49.80 o 
   2   2  20      224.82      243.95     29.06 o 
   4   2  20        7.05       19.65     15.86 o 
   6   2  20       78.92       70.46     23.66 o 
  -5   3  20       61.05       30.68     24.52 o 
  -3   3  20       21.38      -21.48     23.43 o 
  -1   3  20       28.61        7.38     24.20 o 
   1   3  20      233.78      240.14     45.67 o 
   3   3  20     1173.78     1256.98     73.11 o 
   5   3  20       23.21       -3.00     17.05 o 
  -6   4  20      152.57       55.45     33.87 o 
  -4   4  20      614.83      590.63     79.61 o 
  -2   4  20      413.41      453.20     64.95 o 
   0   4  20      150.35      102.64     28.66 o 
   2   4  20      177.86      173.07     32.09 o 
   4   4  20     1200.41     1286.54     90.44 o 
  -5   5  20       75.06       99.28     33.34 o 
  -3   5  20       41.64       79.21     31.29 o 
  -1   5  20      335.02      322.01     54.09 o 
   1   5  20       43.60       33.78     28.93 o 
   3   5  20      386.11      287.86     42.49 o 
   5   5  20      170.99      146.53     41.95 o 
  -4   6  20      773.09      806.77     94.49 o 
  -2   6  20      336.58      373.24     62.74 o 
   0   6  20      239.57      259.94     51.26 o 
   2   6  20       85.01      100.70     23.94 o 
   4   6  20      358.76      335.83     67.05 o 
  -3   7  20       33.96      -29.86     29.86 o 
  -1   7  20        1.85      -14.61     78.73 o 
   1   7  20     1110.17     1298.82    104.51 o 
   3   7  20      921.65      890.96    103.89 o 
  -2   8  20      249.73      179.03    119.77 o 
   0   8  20       52.37       14.48     23.32 o 
   2   8  20       16.99       39.45     29.73 o 
  -5   1  21      294.42      226.27     49.92 o 
  -3   1  21      301.40      254.07     49.27 o 
  -1   1  21      410.86      438.18     77.36 o 
   1   1  21       65.94       51.24     21.56 o 
   3   1  21      284.29      276.13     37.04 o 
   5   1  21        7.71      -17.72     17.72 o 
  -6   2  21      243.09      236.18     49.85 o 
  -4   2  21      359.34      309.47     57.16 o 
  -2   2  21     2568.49     2527.71    153.81 o 
   0   2  21     1114.68     1120.59    142.83 o 
   2   2  21       89.54       75.73     17.73 o 
   4   2  21       13.42      -17.20     23.96 o 
  -5   3  21        4.16       23.49     28.88 o 
  -3   3  21       57.67        8.84     32.70 o 
  -1   3  21     2852.71     2866.89    165.31 o 
   1   3  21        6.57        7.66     17.76 o 
   3   3  21        0.15        1.35     21.80 o 
  -4   4  21      145.63      145.95     43.42 o 
  -2   4  21      204.43      160.26     54.62 o 
   0   4  21     1128.43     1187.72    170.53 o 
   2   4  21       89.11       58.55     17.33 o 
   4   4  21      272.32      325.94     57.10 o 
  -3   5  21       10.05       45.22     32.65 o 
  -1   5  21       86.29        4.59     30.49 o 
   1   5  21        1.41       23.54     19.37 o 
   3   5  21      958.68      978.24     80.72 o 
  -4   6  21      242.12      297.41     59.28 o 
  -2   6  21      400.55      543.13     77.12 o 
   0   6  21        5.43       -0.61     24.57 o 
   2   6  21      116.78       76.19     26.05 o 
  -1   7  21        4.41       17.75     30.27 o 
   1   7  21       26.49       66.54     25.46 o 
  -4   0  22        1.76        8.11     24.76 o 
  -2   0  22      411.51      405.51     90.63 o 
   0   0  22     1475.95     1424.01    168.16 o 
   2   0  22      816.77     1009.25    102.01 o 
   4   0  22        9.48      -25.29     25.29 o 
  -5   1  22       47.59      132.47     45.54 o 
  -3   1  22      281.13      271.38     52.36 o 
  -1   1  22      646.85      575.19     76.57 o 
   1   1  22      315.63      350.20     48.46 o 
   3   1  22      299.18      334.88     44.16 o 
  -4   2  22        1.03        4.58     27.31 o 
  -2   2  22      342.75      294.41     57.61 o 
   0   2  22      665.32      764.39     86.60 o 
   2   2  22       67.34      105.65     47.11 o 
   4   2  22       18.41       -0.43     18.97 o 
  -3   3  22      554.49     1516.82   1196.22 o 
  -1   3  22     1457.91     1462.68    121.60 o 
   1   3  22       21.78       49.53     34.79 o 
   3   3  22      566.07      572.28     54.36 o 
  -4   4  22      234.21      209.04     52.43 o 
  -2   4  22      911.80      850.28     96.53 o 
   0   4  22       24.49       33.23     25.57 o 
   2   4  22      377.81      382.05     45.55 o 
  -3   5  22      153.36      156.87     45.68 o 
  -1   5  22       10.09       43.61     30.51 o 
   1   5  22      247.34      256.96     45.75 o 
  -2   6  22      126.39       87.09     30.03 o 
   0   6  22      415.88      496.36     76.12 o 
  -3   1  23       43.41       41.31    111.24 o 
  -1   1  23      230.91      200.68     64.02 o 
   1   1  23       54.40       16.15     21.28 o 
  -2   2  23      303.42      309.38     89.63 o 
   0   2  23      692.49      790.28     90.14 o 
   2   2  23     1409.94     1533.53    165.43 o 
  -3   3  23      169.48       92.10     37.52 o 
  -1   3  23       28.59       66.67     58.74 o 
   1   3  23      111.97      121.89     29.62 o 
  -2   4  23      368.84      379.07     64.56 o 
   0   4  23      224.84      222.31     45.92 o 
   0   0  24       36.85       15.48     38.48 o 
  -1   1  24      425.18      331.50     61.10 o 
                                                 
